# Supplementary material for: Human liver single nuclear RNA sequencing implicates BMPR2, GDF15, arginine, and estrogen in portopulmonary hypertension
Source: Commun Biol. 2023 Aug 9;6:826. doi: 10.1038/s42003-023-05193-3 (PMC10412637; doi:10.1038/s42003-023-05193-3)
Supplement: Supplementary file 3 — Supplemental Data 1 [file 42003_2023_5193_MOESM3_ESM.xls]

## Sheet: Supplementary Fig 7
Semi-Quantitative IHC Data
Type	ESRCV	ESR1 PT	BMPR2 CV	BMPR2 PT	FLT1 CV	FLT1 PT
NL 2	8.4e-06	0.00124578	0.0149915	0.0471909	0.00125325	0.00647072
NL 4	0.000589381	0.0108066	0.00025144	0.019616	0.00653846	0.00246142
NL 3					1.28e-05	0.00017873
NPOL 1	8.13e-05	0.00024532	0.00371368	0.0459581	9.46e-05	0.00173051
NPOL 3	6.53e-05	0.00344	0.0154842	0.0130509	0.00020605	0.00512702
NPOL 5	7.7e-06	0.00081288	0.0159922	0.015313	0.00053118	0.00459559
NPOL 6	8.16e-05	0.0002636	0.0105091	0.025473	9.74e-05	0.0889462
NPOL 7	0.000240271	0.00812665	0.0395716	0.0448105	0.00024598	0.000198
POL 1	0.000746565	0.0258234	0.00107851	0.0170848	0.0061577	0.0112643
POL 3	0.00602963	0.00241649	0.00698739	0.0223517	0.00071336	0.00250305
POL 4	0.000410256	0.00015459	0.00102563	0.0227698	0.00068835	0.00052177

## Sheet: Fig 1-A, Sup Fig 1,2,8-11
Marker Genes by Cluster									Cluster Identities
	p_val	avg_log2FC	pct.1	pct.2	p_val_adj	cluster	gene		Hepatocyte 1 = 0
MT-CO1	0	1.0964	0.928	0.924	0	0	MT-CO1		Hepatocyte 2 = 1
MT-ND4	0	1.00915	0.758	0.732	0	0	MT-ND4		Hepatocyte 3 = 2
MT-ND5	0	0.982692	0.655	0.605	0	0	MT-ND5		Hepatocyte 4 = 3
MT-ND4L	5.58623e-156	0.937067	0.388	0.31	1.52901e-151	0	MT-ND4L		Hepatocyte 5 = 4
MT-ATP6	0	0.877969	0.83	0.805	0	0	MT-ATP6		Hepatocte 6 = 5
MT-CO2	0	0.865587	0.806	0.799	0	0	MT-CO2		Hepatocyte 7 = 6
MT-CO3	0	0.863606	0.883	0.87	0	0	MT-CO3		Hepatocyte 8 = 7
MT-ND2	0	0.863305	0.673	0.662	0	0	MT-ND2		Macrophage 1 = 8
ALB	0	0.827983	1	1	0	0	ALB		LSEC 1 = 9
MT-ND1	0	0.820515	0.764	0.756	0	0	MT-ND1		Hepatocyte 9 = 10
IGKC	9.27603e-111	0.817766	0.352	0.288	2.53894e-106	0	IGKC		Macrophage 2 = 11
MT-CYB	0	0.815075	0.761	0.753	0	0	MT-CYB		Endothelial = 12
MTRNR2L12	2.30638e-138	0.801165	0.355	0.275	6.31279e-134	0	MTRNR2L12		Hepatocyte 10 = 13
B2M	0	0.784953	0.76	0.766	0	0	B2M		Hepatocyt 11 = 14
TTR	0	0.757449	0.698	0.695	0	0	TTR		Cholangiocyte 1 = 15
MTRNR2L8	4.12884e-95	0.757046	0.301	0.238	1.1301e-90	0	MTRNR2L8		HSC 1 = 16
EEF1A1	0	0.721116	0.718	0.735	0	0	EEF1A1		Cholangiocyte 2 = 17
APOA1	0	0.716839	0.98	0.984	0	0	APOA1		Cholangiocyte 3 = 18
MT-ND3	1.28763e-190	0.690368	0.642	0.665	3.52438e-186	0	MT-ND3		HSC 2 = 19
PTPRC	4.37983e-166	0.685111	0.436	0.346	1.1988e-161	0	PTPRC		HSC 3 = 20
PEBP1	2.48172e-196	0.655514	0.623	0.664	6.7927e-192	0	PEBP1		Macrophage 3 = 21
RPL13	6.15846e-85	0.652184	0.507	0.546	1.68563e-80	0	RPL13		Cholangiocyte 4 = 22
AMBP	0	0.648846	0.768	0.815	0	0	AMBP		LSEC 2 = 23
UGT2B7	6.1127e-35	0.618059	0.306	0.3	1.67311e-30	0	UGT2B7		LSEC 3 = 24
APOC3	0	0.61403	0.934	0.948	0	0	APOC3		Mixed HSC/LSEC = 25
ARHGAP15	3.24886e-144	0.611746	0.498	0.442	8.89244e-140	0	ARHGAP15		HSC S1 = 26
CD74	2.1577e-45	0.597138	0.329	0.312	5.90583e-41	0	CD74		LSEC 4 = 27
PARP8	8.48344e-59	0.592348	0.449	0.484	2.322e-54	0	PARP8		HSC 4 = 28
GATM	3.26456e-50	0.588602	0.442	0.484	8.93544e-46	0	GATM		LSEC5 = 29
HLA-B	1.15078e-33	0.58654	0.331	0.333	3.14981e-29	0	HLA-B		HSC/LSEC = 30
CLU	1.37009e-146	0.58322	0.644	0.715	3.75006e-142	0	CLU		LSEC 6 = 31
TPT1	1.05142e-92	0.58124	0.565	0.644	2.87783e-88	0	TPT1		Mixed HSC, Hepatocyte, Cholangiocytes = 32 and 33
SERPINA1	0	0.580959	0.984	0.99	0	0	SERPINA1		LSEC 7 = 34
CELF2	1.46907e-93	0.580478	0.383	0.323	4.02099e-89	0	CELF2
FTL	6.82194e-175	0.577237	0.664	0.712	1.86723e-170	0	FTL
CES1	1.09366e-52	0.576968	0.455	0.505	2.99346e-48	0	CES1
MT-ATP8	4.30026e-36	0.568708	0.316	0.301	1.17703e-31	0	MT-ATP8
SKAP1	1.6679e-17	0.563219	0.305	0.323	4.5652e-13	0	SKAP1
MT-ND6	8.64069e-47	0.556709	0.418	0.431	2.36504e-42	0	MT-ND6
RPL39	3.29619e-20	0.554921	0.356	0.389	9.022e-16	0	RPL39
HLA-A	4.50212e-25	0.553459	0.37	0.403	1.23227e-20	0	HLA-A
METTL7A	4.625e-17	0.550784	0.34	0.373	1.26591e-12	0	METTL7A
ACTB	9.97784e-72	0.549887	0.522	0.588	2.73104e-67	0	ACTB
FYN	3.21821e-64	0.545956	0.37	0.335	8.80856e-60	0	FYN
RPL13A	1.09243e-17	0.542667	0.326	0.35	2.99008e-13	0	RPL13A
APOA2	1.31808e-147	0.538893	0.758	0.863	3.60771e-143	0	APOA2
RPL34	3.51733e-10	0.533502	0.307	0.34	9.62728e-06	0	RPL34
RPLP1	2.7742e-12	0.532066	0.333	0.371	7.59327e-08	0	RPLP1
TMBIM6	7.33685e-60	0.530291	0.511	0.585	2.00817e-55	0	TMBIM6
RPS28	9.5136e-13	0.525339	0.341	0.382	2.60397e-08	0	RPS28
RPS6	1.28377e-09	0.520345	0.306	0.34	3.51381e-05	0	RPS6
HP	0	0.51841	0.948	0.971	0	0	HP
FGA	0	0.517466	0.962	0.971	0	0	FGA
NAMPT	3.45449e-161	0.516865	0.755	0.781	9.45527e-157	0	NAMPT
PTMA	1.07741e-16	0.515732	0.369	0.419	2.94899e-12	0	PTMA
RPL28	3.79048e-09	0.509838	0.303	0.337	0.000103749	0	RPL28
TMSB4X	3.68481e-21	0.50671	0.358	0.387	1.00857e-16	0	TMSB4X
RPL29	4.44162e-08	0.506213	0.267	0.29	0.00121571	0	RPL29
APOE	0	0.505668	0.844	0.885	0	0	APOE
RPS12	5.29552e-07	0.504895	0.25	0.269	0.0144944	0	RPS12
RPL36	3.32505e-11	0.504468	0.281	0.299	9.101e-07	0	RPL36
PRKCH	3.84768e-40	0.4991	0.374	0.368	1.05315e-35	0	PRKCH
FGB	0	0.494107	0.967	0.971	0	0	FGB
RPL35	4.15884e-05	0.484812	0.281	0.317	1	0	RPL35
VTN	5.4964e-197	0.478297	0.791	0.875	1.50442e-192	0	VTN
RPS14	0.00295014	0.475191	0.281	0.326	1	0	RPS14
RPL37	0.000844333	0.47053	0.311	0.368	1	0	RPL37
UBA52	1.01806e-06	0.469432	0.239	0.255	0.0278652	0	UBA52
HRG	7.33255e-34	0.464121	0.48	0.552	2.00699e-29	0	HRG
RPL32	0.00101302	0.462309	0.258	0.29	1	0	RPL32
RPL8	0.000373885	0.462153	0.255	0.285	1	0	RPL8
RPL37A	0.0036847	0.462106	0.316	0.379	1	0	RPL37A
RPL9	0.00292398	0.458438	0.258	0.294	1	0	RPL9
AOAH	1.4447e-68	0.45625	0.403	0.362	3.95429e-64	0	AOAH
RPL27A	0.00259464	0.455624	0.26	0.296	1	0	RPL27A
RPL10	0.00583091	0.444749	0.357	0.441	1	0	RPL10
SERPINA3	9.03048e-76	0.435958	0.619	0.694	2.47173e-71	0	SERPINA3
SELENOP	7.99007e-107	0.429264	0.65	0.725	2.18696e-102	0	SELENOP
MT2A	2.12266e-111	0.424369	0.71	0.74	5.80994e-107	0	MT2A
ORM1	9.77882e-56	0.413481	0.642	0.759	2.67656e-51	0	ORM1
APOH	1.37559e-163	0.412819	0.779	0.858	3.76513e-159	0	APOH
LRP1B	5.94399e-07	0.409144	0.307	0.332	0.0162693	0	LRP1B
FTH1	0.00376914	0.405827	0.316	0.373	1	0	FTH1
TSC22D2	3.56337e-18	0.4041	0.493	0.597	9.75331e-14	0	TSC22D2
FYB1	1.29025e-28	0.402595	0.282	0.256	3.53153e-24	0	FYB1
APOC1	1.04302e-147	0.400975	0.814	0.907	2.85485e-143	0	APOC1
FKBP5	4.02009e-129	0.393799	0.767	0.803	1.10034e-124	0	FKBP5
AGTR1	3.13165e-11	0.392769	0.434	0.513	8.57164e-07	0	AGTR1
PLS3	5.74446e-11	0.392169	0.449	0.54	1.57231e-06	0	PLS3
RBP4	1.44945e-64	0.388268	0.662	0.767	3.96728e-60	0	RBP4
PRKCB	7.5738e-27	0.3869	0.25	0.221	2.07302e-22	0	PRKCB
ANKRD44	3.77897e-13	0.371865	0.467	0.576	1.03434e-08	0	ANKRD44
MBNL1	1.38608e-150	0.368872	0.816	0.882	3.79384e-146	0	MBNL1
ARL5B	6.94232e-06	0.3679	0.218	0.29	0.190018	0	ARL5B
RPL6	0.00752676	0.362868	0.233	0.295	1	0	RPL6
HIVEP2	4.10222e-07	0.354632	0.453	0.561	0.0112282	0	HIVEP2
SAA2	3.18176e-10	0.353416	0.337	0.358	8.70879e-06	0	SAA2
LINC00598	4.00647e-13	0.35071	0.341	0.358	1.09661e-08	0	LINC00598
RPS9	1.87842e-05	0.344695	0.259	0.346	0.514143	0	RPS9
RIDA	4.84097e-06	0.342458	0.27	0.369	0.132502	0	RIDA
NACA	8.01809e-05	0.338552	0.194	0.25	1	0	NACA
ITM2B	5.77624e-05	0.334233	0.276	0.37	1	0	ITM2B
PIP4K2A	4.82697e-17	0.333393	0.507	0.617	1.32119e-12	0	PIP4K2A
PELI1	5.2574e-05	0.333332	0.254	0.338	1	0	PELI1
GOLPH3	2.45523e-06	0.332568	0.497	0.635	0.0672021	0	GOLPH3
SFMBT2	1.95602e-10	0.331313	0.283	0.287	5.35383e-06	0	SFMBT2
CHST11	2.22499e-18	0.327055	0.374	0.382	6.09003e-14	0	CHST11
DOCK10	0.000455905	0.319177	0.293	0.321	1	0	DOCK10
SMAP2	0.000604588	0.317188	0.285	0.375	1	0	SMAP2
MT1E	0.00505643	0.312857	0.258	0.328	1	0	MT1E
HDAC9	5.29879e-08	0.312489	0.322	0.344	0.00145033	0	HDAC9
MAN1A1	3.6209e-46	0.311237	0.703	0.789	9.91076e-42	0	MAN1A1
SLC8A1	7.93681e-48	0.310433	0.486	0.491	2.17239e-43	0	SLC8A1
GC	1.09092e-37	0.306471	0.645	0.764	2.98594e-33	0	GC
RPL5	5.23388e-11	0.302992	0.23	0.321	1.43257e-06	0	RPL5
ECHS1	1.40968e-10	0.301313	0.209	0.287	3.85844e-06	0	ECHS1
FLT1	1.20642e-49	0.300682	0.387	0.364	3.30211e-45	0	FLT1
RPS3A	3.21675e-06	0.299993	0.193	0.252	0.0880457	0	RPS3A
INPP4B	3.73683e-09	0.298785	0.251	0.25	0.000102281	0	INPP4B
SCP2	8.22691e-32	0.297626	0.618	0.716	2.25179e-27	0	SCP2
LINC00907	5.26485e-13	0.297042	0.367	0.363	1.44104e-08	0	LINC00907
UGT2B4	2.167e-10	0.296611	0.218	0.3	5.93129e-06	0	UGT2B4
RELN	1.65267e-06	0.292256	0.324	0.354	0.0452353	0	RELN
ADI1	2.49146e-12	0.289422	0.198	0.277	6.81938e-08	0	ADI1
RHOB	6.27869e-09	0.287845	0.298	0.419	0.000171854	0	RHOB
FABP1	1.86776e-26	0.287541	0.622	0.731	5.11225e-22	0	FABP1
RPLP0	7.78713e-13	0.287239	0.181	0.251	2.13142e-08	0	RPLP0
EXT1	3.27627e-172	0.284723	0.972	0.975	8.96748e-168	0	EXT1
DCXR	2.03487e-11	0.284532	0.247	0.345	5.56964e-07	0	DCXR
ADH1B	1.58853e-52	0.282877	0.672	0.765	4.34797e-48	0	ADH1B
RAB27A	9.07013e-09	0.282545	0.316	0.447	0.000248258	0	RAB27A
PDE7A	2.00783e-07	0.28131	0.222	0.295	0.00549564	0	PDE7A
NRIP1	1.0518e-06	0.28123	0.509	0.646	0.0287889	0	NRIP1
STK4	2.41752e-12	0.280033	0.214	0.298	6.617e-08	0	STK4
MCL1	1.45054e-12	0.277772	0.256	0.362	3.97029e-08	0	MCL1
PLXDC2	1.77185e-29	0.276496	0.477	0.494	4.84973e-25	0	PLXDC2
CFB	3.95688e-05	0.275244	0.512	0.662	1	0	CFB
NNMT	1.37086e-39	0.274249	0.674	0.741	3.75218e-35	0	NNMT
UBB	3.24841e-09	0.273216	0.207	0.279	8.89122e-05	0	UBB
GPX3	2.9299e-07	0.273078	0.234	0.31	0.00801944	0	GPX3
SLC38A2	5.37948e-20	0.272589	0.623	0.727	1.47242e-15	0	SLC38A2
PNRC1	1.62514e-12	0.27037	0.191	0.266	4.44818e-08	0	PNRC1
ACTG1	6.67524e-16	0.269548	0.278	0.406	1.82708e-11	0	ACTG1
SH3KBP1	1.7952e-06	0.268914	0.213	0.279	0.0491365	0	SH3KBP1
GPM6A	2.64631e-10	0.268117	0.289	0.292	7.24322e-06	0	GPM6A
PDE4B	0.00552137	0.267576	0.274	0.3	1	0	PDE4B
SOD1	7.78882e-18	0.265263	0.237	0.345	2.13188e-13	0	SOD1
PPIA	7.00768e-18	0.263137	0.205	0.296	1.91807e-13	0	PPIA
TCF4	1.96615e-25	0.260003	0.466	0.489	5.38154e-21	0	TCF4
ST6GALNAC3	2.80153e-48	0.259624	0.388	0.36	7.66807e-44	0	ST6GALNAC3
SLC44A1	1.01533e-06	0.258923	0.341	0.476	0.0277906	0	SLC44A1
ITIH2	1.71283e-06	0.258701	0.348	0.483	0.0468819	0	ITIH2
MT1X	1.49947e-07	0.258373	0.198	0.262	0.0041042	0	MT1X
DHCR24	6.79683e-15	0.258227	0.301	0.443	1.86036e-10	0	DHCR24
HSP90B1	0.0088206	0.257138	0.405	0.559	1	0	HSP90B1
F9	1.47995e-12	0.256674	0.323	0.473	4.05077e-08	0	F9
ACTR2	9.13957e-23	0.25555	0.229	0.343	2.50159e-18	0	ACTR2
CALR	2.35828e-08	0.255046	0.198	0.263	0.000645485	0	CALR
SLC16A7	1.31781e-05	0.25451	0.204	0.263	0.360697	0	SLC16A7
SLC4A7	1.54924e-05	0.253189	0.205	0.264	0.424042	0	SLC4A7
YES1	1.68791e-07	0.252353	0.316	0.443	0.00461998	0	YES1
ARHGAP26	2.18674e-14	0.251221	0.531	0.644	5.98531e-10	0	ARHGAP26
UTRN	4.59855e-50	0.251079	0.715	0.827	1.25867e-45	0	UTRN
CD96	0	1.60053	0.332	0.078	0	1	CD96
AOAH1	0	1.45941	0.552	0.352	0	1	AOAH
PTPRC1	0	1.3965	0.556	0.339	0	1	PTPRC
CARD11	0	1.29363	0.267	0.064	0	1	CARD11
CD247	0	1.28757	0.269	0.094	0	1	CD247
FYN1	0	1.28472	0.487	0.327	0	1	FYN
SYTL3	0	1.15138	0.265	0.105	0	1	SYTL3
SKAP11	2.47643e-190	1.14523	0.409	0.315	6.77824e-186	1	SKAP1
CELF21	0	1.12093	0.495	0.317	0	1	CELF2
PRKCH1	6.0722e-256	1.10126	0.482	0.361	1.66202e-251	1	PRKCH
IKZF1	0	1.08622	0.295	0.131	0	1	IKZF1
CCND3	5.18314e-152	0.979312	0.483	0.441	1.41868e-147	1	CCND3
RIPOR2	3.47918e-170	0.95872	0.286	0.17	9.52288e-166	1	RIPOR2
BCL2	1.16252e-107	0.933858	0.416	0.355	3.18194e-103	1	BCL2
PRKCB1	1.1431e-193	0.90416	0.345	0.215	3.12878e-189	1	PRKCB
PARP81	1.37198e-133	0.899284	0.494	0.48	3.75525e-129	1	PARP8
ARHGAP151	7.41088e-230	0.898713	0.541	0.44	2.02843e-225	1	ARHGAP15
FYB11	5.81054e-181	0.897066	0.373	0.25	1.5904e-176	1	FYB1
STAT4	2.36238e-92	0.886756	0.322	0.257	6.46607e-88	1	STAT4
DOCK2	4.9178e-218	0.868367	0.376	0.231	1.34605e-213	1	DOCK2
PDE7A1	1.04969e-74	0.867322	0.331	0.286	2.87312e-70	1	PDE7A
CHST111	5.3998e-183	0.846937	0.479	0.374	1.47798e-178	1	CHST11
DOCK101	4.40856e-118	0.835861	0.389	0.313	1.20667e-113	1	DOCK10
INPP5D	1.94553e-149	0.829879	0.287	0.175	5.32512e-145	1	INPP5D
HP1	0	0.825408	0.968	0.969	0	1	HP
ETS1	1.14476e-95	0.822307	0.344	0.273	3.13332e-91	1	ETS1
IGKC1	4.91174e-36	0.805198	0.316	0.293	1.34439e-31	1	IGKC
APOA11	0	0.790824	0.981	0.983	0	1	APOA1
MT-ATP61	0	0.788626	0.804	0.807	0	1	MT-ATP6
ANKRD441	1.03082e-123	0.777069	0.541	0.568	2.82147e-119	1	ANKRD44
APOE1	0	0.774685	0.876	0.882	0	1	APOE
MT-CO11	0	0.771702	0.93	0.924	0	1	MT-CO1
MT-CO31	0	0.769625	0.867	0.872	0	1	MT-CO3
APOC31	0	0.75889	0.941	0.947	0	1	APOC3
ALB1	0	0.758723	1	1	0	1	ALB
MT-ND11	0	0.752625	0.759	0.756	0	1	MT-ND1
ORM11	7.84406e-231	0.748733	0.718	0.75	2.147e-226	1	ORM1
EEF1A11	2.52565e-259	0.733329	0.713	0.735	6.91295e-255	1	EEF1A1
APOA21	0	0.732897	0.848	0.854	0	1	APOA2
MT-ND31	1.71746e-176	0.728086	0.655	0.663	4.70085e-172	1	MT-ND3
STK10	1.18448e-73	0.727971	0.283	0.216	3.24205e-69	1	STK10
APOC11	0	0.727712	0.881	0.9	0	1	APOC1
SFMBT21	2.0797e-82	0.723021	0.347	0.283	5.69236e-78	1	SFMBT2
MT-CO21	2.83807e-285	0.717705	0.785	0.801	7.76807e-281	1	MT-CO2
MT-CYB1	1.07221e-238	0.712122	0.727	0.755	2.93475e-234	1	MT-CYB
B2M1	6.34202e-268	0.701932	0.74	0.767	1.73587e-263	1	B2M
MYO1F	3.43742e-100	0.699547	0.263	0.172	9.40855e-96	1	MYO1F
MT-ND21	7.47372e-163	0.691373	0.653	0.664	2.04563e-158	1	MT-ND2
STK41	5.97896e-25	0.690488	0.292	0.29	1.6365e-20	1	STK4
PITPNC1	3.6407e-84	0.681012	0.527	0.568	9.96496e-80	1	PITPNC1
ATM	7.80034e-32	0.673579	0.421	0.481	2.13503e-27	1	ATM
RASA2	3.5792e-28	0.669756	0.389	0.432	9.79662e-24	1	RASA2
SERPINA11	0	0.668859	0.984	0.99	0	1	SERPINA1
TNFAIP8	1.98679e-38	0.663331	0.269	0.236	5.43803e-34	1	TNFAIP8
TTR1	5.18348e-172	0.661929	0.666	0.697	1.41877e-167	1	TTR
MT-ND41	3.03137e-209	0.657259	0.711	0.736	8.29717e-205	1	MT-ND4
GLCCI1	0.000629705	0.657223	0.227	0.252	1	1	GLCCI1
AMBP1	1.23352e-252	0.656571	0.769	0.814	3.37627e-248	1	AMBP
WIPF1	7.1353e-60	0.653976	0.264	0.204	1.953e-55	1	WIPF1
MT-ND51	1.66539e-99	0.649104	0.586	0.612	4.55834e-95	1	MT-ND5
VTN1	4.18723e-291	0.642323	0.818	0.871	1.14609e-286	1	VTN
FTL1	6.31442e-153	0.642127	0.668	0.71	1.72832e-148	1	FTL
SAA1	2.8508e-37	0.636641	0.471	0.515	7.80292e-33	1	SAA1
RPL131	8.05189e-57	0.626242	0.497	0.546	2.20388e-52	1	RPL13
HLA-A1	1.26109e-30	0.612076	0.381	0.402	3.45173e-26	1	HLA-A
TMSB4X1	1.06116e-29	0.60589	0.37	0.386	2.90451e-25	1	TMSB4X
TPT11	8.95075e-85	0.603525	0.573	0.641	2.44991e-80	1	TPT1
MT-ND61	1.93014e-37	0.603118	0.415	0.431	5.28298e-33	1	MT-ND6
INPP4B1	8.94106e-45	0.602472	0.293	0.247	2.44726e-40	1	INPP4B
SH3KBP11	5.72119e-18	0.597978	0.274	0.273	1.56595e-13	1	SH3KBP1
CLU1	3.00719e-109	0.597383	0.636	0.713	8.23099e-105	1	CLU
APOH1	3.38766e-244	0.594393	0.798	0.855	9.27236e-240	1	APOH
PIP4K2A1	1.33603e-68	0.594146	0.544	0.611	3.65684e-64	1	PIP4K2A
ORM2	1.16685e-39	0.592946	0.503	0.573	3.1938e-35	1	ORM2
CDC42SE2	2.10159e-21	0.591956	0.415	0.49	5.75226e-17	1	CDC42SE2
RBP41	4.49454e-140	0.588044	0.702	0.762	1.2302e-135	1	RBP4
MT-ATP81	2.02121e-20	0.582545	0.305	0.303	5.53225e-16	1	MT-ATP8
FGA1	0	0.577183	0.962	0.971	0	1	FGA
RPLP11	1.2563e-19	0.576674	0.346	0.369	3.43862e-15	1	RPLP1
FGB1	0	0.552835	0.962	0.971	0	1	FGB
HLA-B1	2.54342e-19	0.550722	0.322	0.334	6.96159e-15	1	HLA-B
PDCD4	0.000245519	0.550708	0.296	0.349	1	1	PDCD4
FAM49B	1.46334e-13	0.548993	0.376	0.436	4.00532e-09	1	FAM49B
RPS18	3.63576e-09	0.548594	0.296	0.325	9.95143e-05	1	RPS18
PEBP11	1.02907e-59	0.545161	0.572	0.667	2.81666e-55	1	PEBP1
INPP4A	2.20229e-07	0.544469	0.287	0.317	0.00602788	1	INPP4A
RPL101	1.87991e-12	0.543164	0.376	0.437	5.14549e-08	1	RPL10
RPL13A1	1.34941e-11	0.542561	0.32	0.35	3.69348e-07	1	RPL13A
ZC3HAV1	0.000141898	0.541627	0.247	0.275	1	1	ZC3HAV1
RPL391	9.08713e-11	0.541578	0.345	0.389	2.48724e-06	1	RPL39
RPS281	4.34471e-10	0.540887	0.337	0.382	1.18919e-05	1	RPS28
RPL41	6.36463e-20	0.540643	0.442	0.529	1.74206e-15	1	RPL41
RPL281	2.68607e-08	0.532649	0.303	0.336	0.000735204	1	RPL28
PTMA1	1.38195e-07	0.528885	0.355	0.419	0.00378254	1	PTMA
RPL371	9.66078e-09	0.527687	0.322	0.365	0.000264425	1	RPL37
RPL37A1	6.82319e-07	0.525903	0.326	0.377	0.0186758	1	RPL37A
IFI16	1.90922e-10	0.519414	0.283	0.298	5.22572e-06	1	IFI16
PPP2R5C	1.6981e-05	0.516143	0.386	0.491	0.464786	1	PPP2R5C
RPS141	0.000139549	0.505884	0.285	0.325	1	1	RPS14
DOCK8	1.49698e-30	0.504232	0.458	0.505	4.09739e-26	1	DOCK8
RPL341	4.17066e-05	0.501166	0.298	0.34	1	1	RPL34
RPL291	3.69242e-05	0.499124	0.262	0.29	1	1	RPL29
FABP11	4.18412e-91	0.496366	0.668	0.725	1.14523e-86	1	FABP1
RPL321	0.00029502	0.496036	0.259	0.29	1	1	RPL32
RPL11	0.00330576	0.493712	0.286	0.335	1	1	RPL11
RPS19	0.00109955	0.492775	0.283	0.326	1	1	RPS19
RPS2	2.79698e-05	0.491658	0.265	0.293	0.76556	1	RPS2
RPL361	1.46753e-05	0.490209	0.272	0.3	0.401679	1	RPL36
TMBIM61	1.99723e-17	0.489486	0.476	0.585	5.46661e-13	1	TMBIM6
HRG1	4.66798e-24	0.480413	0.474	0.551	1.27767e-19	1	HRG
ACTB1	1.18649e-23	0.479227	0.489	0.589	3.24755e-19	1	ACTB
RPS121	0.00238113	0.47768	0.242	0.269	1	1	RPS12
TOX	6.26024e-14	0.476431	0.332	0.345	1.71349e-09	1	TOX
RPS61	0.00495119	0.47415	0.291	0.34	1	1	RPS6
RNF213	3.90333e-16	0.473611	0.462	0.563	1.06838e-11	1	RNF213
FLI1	1.53398e-22	0.471353	0.288	0.269	4.19866e-18	1	FLI1
RPS11	0.00648946	0.468453	0.23	0.256	1	1	RPS11
CNOT6L	0.00275665	0.468247	0.37	0.47	1	1	CNOT6L
FNBP1	7.20432e-19	0.465995	0.462	0.556	1.97189e-14	1	FNBP1
SMCHD1	2.47153e-27	0.465983	0.525	0.649	6.76482e-23	1	SMCHD1
ARAP2	2.3008e-06	0.465411	0.418	0.531	0.0629751	1	ARAP2
SERPINC1	0.000290457	0.462886	0.377	0.473	1	1	SERPINC1
RPL27A1	0.00920365	0.458605	0.258	0.295	1	1	RPL27A
CD741	2.49555e-05	0.446459	0.285	0.316	0.683058	1	CD74
CFB1	1.78003e-15	0.445909	0.526	0.657	4.87213e-11	1	CFB
APOC2	4.58802e-65	0.444703	0.666	0.758	1.25579e-60	1	APOC2
MBNL11	9.54547e-155	0.443685	0.809	0.881	2.61269e-150	1	MBNL1
MT-ND4L1	1.47689e-05	0.43361	0.294	0.319	0.404238	1	MT-ND4L
HDAC91	2.85423e-20	0.432468	0.341	0.342	7.8123e-16	1	HDAC9
VAV3	1.77655e-13	0.425618	0.274	0.267	4.86258e-09	1	VAV3
MTRNR2L121	3.89185e-05	0.415604	0.266	0.284	1	1	MTRNR2L12
KAT2B	5.4002e-05	0.413217	0.247	0.34	1	1	KAT2B
SARAF	0.000125631	0.403206	0.227	0.305	1	1	SARAF
UTRN1	5.0873e-91	0.392559	0.727	0.823	1.39244e-86	1	UTRN
CEP85L	2.90478e-05	0.387217	0.238	0.324	0.795068	1	CEP85L
SERPINA31	3.34791e-34	0.387162	0.596	0.694	9.16355e-30	1	SERPINA3
SERPING1	8.13366e-12	0.383702	0.525	0.674	2.22626e-07	1	SERPING1
DCXR1	0.00199448	0.383375	0.257	0.342	1	1	DCXR
PTK2B	3.68406e-06	0.381463	0.191	0.259	0.100836	1	PTK2B
PCNX1	0.00272457	0.373278	0.441	0.59	1	1	PCNX1
EEF2	0.00759104	0.373093	0.264	0.348	1	1	EEF2
RPL51	4.74232e-06	0.371119	0.233	0.319	0.129802	1	RPL5
GC1	4.57628e-47	0.370933	0.657	0.76	1.25257e-42	1	GC
RPS3A1	0.00529617	0.370931	0.197	0.25	1	1	RPS3A
PDIA3	0.000146493	0.36726	0.267	0.364	1	1	PDIA3
SELENOP1	1.64463e-37	0.360615	0.616	0.726	4.50151e-33	1	SELENOP
UBB1	0.0014029	0.359709	0.213	0.276	1	1	UBB
CBLB	1.24523e-23	0.356023	0.559	0.681	3.40833e-19	1	CBLB
P4HB	9.38914e-05	0.348092	0.34	0.478	1	1	P4HB
SOD11	1.67168e-06	0.348069	0.247	0.342	0.0457557	1	SOD1
PDE4B1	0.000217189	0.344991	0.278	0.299	1	1	PDE4B
ITM2B1	0.00065021	0.344794	0.273	0.368	1	1	ITM2B
ACTG11	1.79598e-06	0.344584	0.285	0.402	0.0491579	1	ACTG1
PPIA1	4.31061e-05	0.342255	0.219	0.293	1	1	PPIA
SERF2	6.90532e-07	0.339431	0.215	0.293	0.0189006	1	SERF2
OXNAD1	2.77713e-18	0.338842	0.186	0.283	7.60128e-14	1	OXNAD1
KNG1	2.17438e-18	0.338447	0.582	0.718	5.95148e-14	1	KNG1
CREB3L2	3.35733e-35	0.337658	0.179	0.302	9.18934e-31	1	CREB3L2
GPX31	6.08878e-06	0.33261	0.23	0.309	0.166656	1	GPX3
TAPBP	9.00738e-09	0.330194	0.184	0.256	0.000246541	1	TAPBP
UQCRQ	6.89661e-11	0.32804	0.198	0.283	1.88767e-06	1	UQCRQ
AHSG	1.57845e-25	0.321893	0.66	0.764	4.32037e-21	1	AHSG
EIF1	8.38e-13	0.317621	0.225	0.329	2.29369e-08	1	EIF1
ECHS11	1.13831e-11	0.316475	0.199	0.286	3.11567e-07	1	ECHS1
ARPC2	1.01874e-08	0.313783	0.221	0.308	0.00027884	1	ARPC2
RIN3	9.2012e-08	0.313369	0.186	0.252	0.00251846	1	RIN3
TF	1.41648e-173	0.312529	0.958	0.97	3.87705e-169	1	TF
A1BG	0.000487406	0.307604	0.491	0.645	1	1	A1BG
LYST	6.92835e-15	0.306887	0.294	0.444	1.89636e-10	1	LYST
ATF7IP	0.00564588	0.306544	0.364	0.514	1	1	ATF7IP
CASK	1.43913e-11	0.306046	0.303	0.45	3.93905e-07	1	CASK
PSAP	2.66243e-05	0.299979	0.283	0.386	0.728733	1	PSAP
PHTF2	2.82333e-09	0.299139	0.188	0.26	7.72773e-05	1	PHTF2
MT1E1	7.44091e-07	0.295633	0.241	0.328	0.0203665	1	MT1E
TIMP1	1.72481e-06	0.292752	0.188	0.25	0.0472097	1	TIMP1
LNPEP	2.53938e-18	0.290527	0.223	0.342	6.95055e-14	1	LNPEP
CFHR2	1.27403e-05	0.289884	0.361	0.521	0.348715	1	CFHR2
ALDOB	3.2033e-98	0.289874	0.878	0.915	8.76776e-94	1	ALDOB
UGT2B41	2.87546e-14	0.288592	0.204	0.299	7.87042e-10	1	UGT2B4
RPL31	3.62969e-12	0.287863	0.18	0.258	9.93482e-08	1	RPL31
RUNX1	4.03118e-16	0.28733	0.512	0.601	1.10338e-11	1	RUNX1
SSH2	3.01981e-06	0.285212	0.531	0.682	0.0826551	1	SSH2
RAP1GDS1	1.37683e-13	0.283764	0.269	0.401	3.76853e-09	1	RAP1GDS1
AGTPBP1	3.13733e-15	0.283355	0.191	0.281	8.58719e-11	1	AGTPBP1
STIM2	1.13037e-17	0.281873	0.205	0.309	3.09393e-13	1	STIM2
CFHR1	1.04169e-14	0.280664	0.246	0.365	2.8512e-10	1	CFHR1
GLS	5.09418e-06	0.279355	0.274	0.372	0.139433	1	GLS
SP100	4.01936e-06	0.278073	0.37	0.538	0.110014	1	SP100
PLCL2	3.66113e-10	0.277076	0.286	0.413	1.00209e-05	1	PLCL2
ANKRD36	2.1903e-12	0.276651	0.182	0.26	5.99508e-08	1	ANKRD36
IQGAP1	0.00214075	0.275707	0.276	0.358	1	1	IQGAP1
MGAT5	3.00313e-05	0.275039	0.365	0.513	0.821986	1	MGAT5
AAK1	1.83589e-06	0.271298	0.362	0.523	0.0502501	1	AAK1
SDC1	6.69733e-20	0.270822	0.212	0.325	1.83313e-15	1	SDC1
ATP11B	4.28017e-16	0.270767	0.286	0.437	1.17153e-11	1	ATP11B
SLC4A71	2.34332e-06	0.270079	0.199	0.263	0.0641391	1	SLC4A7
HINT1	3.73287e-22	0.263857	0.186	0.29	1.02172e-17	1	HINT1
OGT	2.93754e-14	0.262164	0.309	0.47	8.04034e-10	1	OGT
MSN	8.17603e-13	0.261386	0.208	0.298	2.23786e-08	1	MSN
APBB1IP	0.000326701	0.259998	0.33	0.445	1	1	APBB1IP
MBP	2.38384e-12	0.259795	0.308	0.455	6.52482e-08	1	MBP
SMARCA2	8.22562e-11	0.259411	0.334	0.497	2.25143e-06	1	SMARCA2
ADI11	2.56653e-20	0.259078	0.18	0.276	7.02485e-16	1	ADI1
SOS1	0.000631642	0.258872	0.397	0.568	1	1	SOS1
SERPINA6	3.32214e-28	0.258866	0.186	0.3	9.09303e-24	1	SERPINA6
ITPR1	4.29767e-10	0.257366	0.185	0.256	1.17631e-05	1	ITPR1
RARRES2	2.01756e-26	0.256049	0.233	0.373	5.52228e-22	1	RARRES2
ARID5B	1.11533e-16	0.255904	0.282	0.422	3.05278e-12	1	ARID5B
ACAA2	4.85028e-19	0.252872	0.259	0.394	1.32757e-14	1	ACAA2
CANX	3.70028e-21	0.252415	0.25	0.388	1.0128e-16	1	CANX
NCOA3	1.84161e-10	0.251794	0.351	0.52	5.04067e-06	1	NCOA3
RIDA1	2.5148e-24	0.251367	0.234	0.369	6.88325e-20	1	RIDA
ASGR1	0	0.931289	0.865	0.621	0	2	ASGR1
ITIH3	0	0.848483	0.825	0.689	0	2	ITIH3
ITIH4	0	0.797672	0.941	0.854	0	2	ITIH4
NEAT1	0	0.771651	1	0.999	0	2	NEAT1
PCSK6	0	0.765353	0.899	0.753	0	2	PCSK6
C3	0	0.730753	0.994	0.96	0	2	C3
FTCD	1.45712e-249	0.730115	0.744	0.61	3.9883e-245	2	FTCD
MST1	4.81538e-193	0.710931	0.586	0.483	1.31802e-188	2	MST1
AFM	4.96223e-240	0.710386	0.755	0.623	1.35821e-235	2	AFM
AGXT	3.09832e-252	0.706027	0.734	0.631	8.48042e-248	2	AGXT
MLXIPL	2.58016e-303	0.697032	0.73	0.583	7.06215e-299	2	MLXIPL
ABCB4	1.51045e-189	0.677333	0.788	0.709	4.13424e-185	2	ABCB4
TFR2	6.99482e-199	0.668306	0.618	0.518	1.91455e-194	2	TFR2
NSUN6	1.24388e-278	0.650863	0.905	0.774	3.40463e-274	2	NSUN6
ACADVL	1.15687e-143	0.649715	0.557	0.496	3.16648e-139	2	ACADVL
PCK1	1.07492e-139	0.646736	0.831	0.784	2.94216e-135	2	PCK1
SERPINE1	2.35699e-63	0.63557	0.598	0.549	6.45133e-59	2	SERPINE1
ANGPTL4	1.99132e-50	0.635071	0.363	0.312	5.45044e-46	2	ANGPTL4
PLIN2	3.2146e-146	0.624324	0.682	0.598	8.79868e-142	2	PLIN2
CYP3A5	0	0.620575	0.974	0.895	0	2	CYP3A5
ARHGEF10L	1.27558e-171	0.616085	0.684	0.587	3.49139e-167	2	ARHGEF10L
CYP2C8	3.2624e-211	0.607384	0.861	0.809	8.92952e-207	2	CYP2C8
PLIN5	1.49798e-173	0.596264	0.593	0.487	4.10011e-169	2	PLIN5
POR	3.16167e-297	0.593532	0.879	0.736	8.65381e-293	2	POR
CYP2E1	2.06569e-123	0.580169	0.814	0.776	5.65399e-119	2	CYP2E1
ACSM2A	1.90421e-248	0.579309	0.836	0.691	5.21202e-244	2	ACSM2A
COL18A1	1.64001e-139	0.568756	0.638	0.586	4.48888e-135	2	COL18A1
F12	6.43371e-78	0.567346	0.481	0.441	1.76097e-73	2	F12
VAV2	3.8147e-83	0.563277	0.511	0.477	1.04412e-78	2	VAV2
HPN	6.3942e-224	0.55651	0.784	0.646	1.75016e-219	2	HPN
TNFSF14	2.27933e-55	0.556303	0.368	0.323	6.23875e-51	2	TNFSF14
SLC22A7	6.29309e-119	0.555808	0.543	0.457	1.72248e-114	2	SLC22A7
APOB	0	0.55569	0.987	0.971	0	2	APOB
LINC01285	1.88429e-18	0.550863	0.326	0.311	5.15749e-14	2	LINC01285
ACSM2B	8.07047e-191	0.550289	0.755	0.64	2.20897e-186	2	ACSM2B
SULT2A1	2.53628e-116	0.545054	0.644	0.576	6.94206e-112	2	SULT2A1
SHB	3.22672e-70	0.533717	0.546	0.508	8.83185e-66	2	SHB
CYP2B6	5.25552e-97	0.515059	0.78	0.729	1.43849e-92	2	CYP2B6
FAM20C	2.54045e-21	0.509381	0.295	0.278	6.95348e-17	2	FAM20C
RXRA	9.70455e-35	0.50844	0.372	0.357	2.65623e-30	2	RXRA
ATF5	7.94622e-59	0.503986	0.591	0.568	2.17496e-54	2	ATF5
PLG	1.71439e-214	0.503357	0.874	0.788	4.69244e-210	2	PLG
SHANK2	1.37345e-145	0.500296	0.768	0.649	3.75928e-141	2	SHANK2
ASS1	9.11981e-102	0.498634	0.667	0.619	2.49618e-97	2	ASS1
SREBF1	1.82018e-23	0.498451	0.311	0.292	4.98201e-19	2	SREBF1
CRP	3.06424e-115	0.496477	0.745	0.65	8.38714e-111	2	CRP
PXDC1	6.23556e-37	0.492888	0.404	0.384	1.70674e-32	2	PXDC1
ATP2B2	1.16371e-43	0.481711	0.392	0.363	3.1852e-39	2	ATP2B2
PHKA2	1.24254e-59	0.481442	0.48	0.454	3.40096e-55	2	PHKA2
VEGFA	5.40081e-45	0.477222	0.468	0.46	1.47825e-40	2	VEGFA
G6PC	2.78839e-36	0.472275	0.472	0.443	7.63211e-32	2	G6PC
ITIH1	3.61329e-56	0.470902	0.473	0.453	9.88992e-52	2	ITIH1
EPS8L2	3.91792e-20	0.469573	0.276	0.265	1.07237e-15	2	EPS8L2
PPARA	6.69052e-79	0.468537	0.627	0.585	1.83126e-74	2	PPARA
RRBP1	2.40363e-81	0.467456	0.639	0.618	6.57898e-77	2	RRBP1
AKR1C8P	2.28035e-46	0.464065	0.428	0.383	6.24156e-42	2	AKR1C8P
TF1	2.65728e-175	0.464021	0.961	0.97	7.27325e-171	2	TF
MFSD2A	3.07658e-39	0.462223	0.409	0.379	8.4209e-35	2	MFSD2A
GSE1	5.67215e-66	0.459487	0.56	0.545	1.55252e-61	2	GSE1
IQSEC1	2.08685e-37	0.455405	0.515	0.512	5.71193e-33	2	IQSEC1
PRKAG2	4.8352e-122	0.454693	0.783	0.708	1.32344e-117	2	PRKAG2
LRP5	2.82085e-38	0.452839	0.446	0.444	7.72095e-34	2	LRP5
SLC13A5	3.93668e-78	0.451639	0.589	0.535	1.07751e-73	2	SLC13A5
HGFAC	2.91524e-21	0.451621	0.299	0.284	7.97929e-17	2	HGFAC
TTC38	2.62465e-47	0.450936	0.439	0.423	7.18394e-43	2	TTC38
CYP2C9	1.06761e-208	0.446268	0.932	0.869	2.92216e-204	2	CYP2C9
ABCC2	1.65264e-111	0.445648	0.672	0.583	4.52344e-107	2	ABCC2
ACOT12	8.22201e-49	0.445504	0.478	0.439	2.25045e-44	2	ACOT12
C1R	2.58451e-74	0.444119	0.59	0.575	7.07405e-70	2	C1R
ABCG5	1.96484e-43	0.444046	0.401	0.367	5.37795e-39	2	ABCG5
TSPAN9	1.99701e-51	0.44172	0.575	0.561	5.46602e-47	2	TSPAN9
ASL	7.90388e-51	0.44134	0.555	0.521	2.16337e-46	2	ASL
FAAH2	3.64311e-20	0.440814	0.4	0.4	9.97155e-16	2	FAAH2
GPT2	7.28596e-51	0.439194	0.531	0.485	1.99424e-46	2	GPT2
ALDH1L1	1.71173e-17	0.439127	0.321	0.311	4.68519e-13	2	ALDH1L1
PEMT	2.36655e-17	0.435588	0.278	0.27	6.47748e-13	2	PEMT
EFNA1	6.69729e-20	0.435325	0.368	0.358	1.83312e-15	2	EFNA1
CFH	7.2666e-277	0.429173	0.989	0.957	1.98894e-272	2	CFH
SERPINF2	8.43784e-76	0.42843	0.571	0.543	2.30952e-71	2	SERPINF2
CFB2	1.86982e-68	0.426718	0.645	0.649	5.11789e-64	2	CFB
ALAS1	7.5651e-39	0.426384	0.498	0.47	2.07064e-34	2	ALAS1
SNRNP70	6.03793e-56	0.426355	0.528	0.524	1.65264e-51	2	SNRNP70
EPHX2	6.8707e-35	0.424948	0.4	0.388	1.88058e-30	2	EPHX2
VNN1	2.04635e-36	0.421011	0.414	0.375	5.60106e-32	2	VNN1
F11	1.4526e-40	0.418269	0.443	0.423	3.97591e-36	2	F11
SEPTIN9	4.08646e-45	0.417931	0.601	0.596	1.1185e-40	2	SEPTIN9
C1S	1.40588e-89	0.416775	0.701	0.698	3.84805e-85	2	C1S
ABCG8	1.15047e-16	0.415079	0.283	0.273	3.14895e-12	2	ABCG8
XIST	4.79873e-98	0.414417	0.728	0.6	1.31346e-93	2	XIST
CUX2	8.38564e-57	0.412487	0.691	0.64	2.29523e-52	2	CUX2
CA5A	1.87521e-27	0.409973	0.413	0.4	5.13263e-23	2	CA5A
IGFBP1	8.19552e-59	0.406659	0.671	0.643	2.2432e-54	2	IGFBP1
NDST1	2.61964e-26	0.404433	0.429	0.433	7.1702e-22	2	NDST1
SLC28A1	1.29312e-48	0.402622	0.494	0.459	3.5394e-44	2	SLC28A1
PTPRF	6.12464e-20	0.400949	0.373	0.383	1.67638e-15	2	PTPRF
F2	1.1115e-71	0.40028	0.612	0.581	3.04227e-67	2	F2
CLMN	1.40709e-61	0.397728	0.655	0.624	3.85134e-57	2	CLMN
EBNA1BP2	1.37243e-81	0.397398	0.643	0.569	3.75649e-77	2	EBNA1BP2
C8A	2.87466e-100	0.394928	0.723	0.643	7.86822e-96	2	C8A
GCKR	1.92349e-22	0.392682	0.386	0.386	5.26479e-18	2	GCKR
TXNIP	8.89519e-22	0.392366	0.449	0.454	2.4347e-17	2	TXNIP
MYOM1	2.76091e-118	0.392352	0.8	0.717	7.5569e-114	2	MYOM1
TAT	2.44008e-36	0.391212	0.618	0.619	6.67875e-32	2	TAT
SLC17A9	2.08209e-08	0.391029	0.247	0.252	0.000569889	2	SLC17A9
BHMT	9.58198e-38	0.388237	0.57	0.549	2.62268e-33	2	BHMT
PLXNB1	5.6945e-08	0.38731	0.266	0.277	0.00155864	2	PLXNB1
LINC01146	1.21376e-108	0.384549	0.781	0.68	3.32218e-104	2	LINC01146
SHROOM1	1.37677e-14	0.381725	0.343	0.352	3.76835e-10	2	SHROOM1
ABCA6	1.93e-59	0.381323	0.583	0.552	5.2826e-55	2	ABCA6
CP	2.07167e-178	0.380452	0.983	0.943	5.67037e-174	2	CP
SLC22A25	3.43173e-24	0.378329	0.443	0.422	9.39298e-20	2	SLC22A25
ANGPTL3	1.54083e-26	0.377965	0.447	0.438	4.21742e-22	2	ANGPTL3
EHHADH	1.52524e-38	0.377269	0.53	0.522	4.17473e-34	2	EHHADH
SLC66A2	1.41623e-10	0.376359	0.334	0.353	3.87636e-06	2	SLC66A2
A2M	1.11878e-111	0.374307	0.949	0.936	3.06222e-107	2	A2M
MPC1	5.15924e-40	0.373801	0.534	0.522	1.41214e-35	2	MPC1
GALNT2	3.93712e-46	0.373605	0.698	0.673	1.07763e-41	2	GALNT2
ACAA1	1.54325e-16	0.371577	0.357	0.365	4.22403e-12	2	ACAA1
LINC009071	1.67676e-33	0.371234	0.417	0.36	4.58947e-29	2	LINC00907
SLC39A14	5.41556e-100	0.368505	0.852	0.777	1.48229e-95	2	SLC39A14
KNG11	3.37682e-65	0.368441	0.701	0.709	9.2427e-61	2	KNG1
SLC51A	6.74665e-07	0.367922	0.285	0.296	0.0184662	2	SLC51A
SELENOO	6.39385e-12	0.36705	0.354	0.377	1.75006e-07	2	SELENOO
ABCC6	1.07082e-15	0.364684	0.378	0.393	2.93093e-11	2	ABCC6
LRP1	4.65923e-32	0.364427	0.456	0.457	1.27528e-27	2	LRP1
SLCO1B1	9.85205e-81	0.364248	0.794	0.731	2.6966e-76	2	SLCO1B1
SAT2	1.1665e-06	0.363651	0.257	0.267	0.0319284	2	SAT2
LINC01687	1.60794e-14	0.36288	0.349	0.35	4.40109e-10	2	LINC01687
A1BG1	6.63898e-54	0.359955	0.629	0.635	1.81715e-49	2	A1BG
AHSG1	4.8103e-67	0.359156	0.766	0.756	1.31663e-62	2	AHSG
BAAT	9.68298e-29	0.358641	0.627	0.629	2.65033e-24	2	BAAT
TPRG1	4.91328e-115	0.35802	0.828	0.734	1.34481e-110	2	TPRG1
ERBB3	9.03454e-15	0.357852	0.363	0.376	2.47284e-10	2	ERBB3
SORL1	1.04097e-41	0.356288	0.642	0.61	2.84924e-37	2	SORL1
SGK2	3.77005e-12	0.356062	0.36	0.374	1.0319e-07	2	SGK2
PAH	2.00689e-100	0.35478	0.838	0.782	5.49306e-96	2	PAH
DANT2	4.63569e-43	0.353976	0.604	0.585	1.26884e-38	2	DANT2
PROC	1.76665e-09	0.352915	0.297	0.311	4.83551e-05	2	PROC
OAF	3.00754e-20	0.352779	0.394	0.4	8.23194e-16	2	OAF
P4HB1	1.01939e-21	0.352713	0.454	0.47	2.79017e-17	2	P4HB
UPB1	3.40892e-56	0.352575	0.585	0.527	9.33055e-52	2	UPB1
SCARB1	4.37252e-17	0.351951	0.426	0.439	1.1968e-12	2	SCARB1
SFXN5	8.54361e-30	0.350244	0.484	0.479	2.33847e-25	2	SFXN5
SQSTM1	6.05661e-18	0.350034	0.486	0.504	1.65775e-13	2	SQSTM1
PLA2G2A	5.73139e-13	0.349096	0.353	0.34	1.56874e-08	2	PLA2G2A
DUSP1	7.00142e-22	0.345944	0.495	0.518	1.91636e-17	2	DUSP1
ADH1B1	1.92544e-58	0.344864	0.753	0.757	5.27013e-54	2	ADH1B
GPAM	4.5956e-31	0.343807	0.541	0.531	1.25786e-26	2	GPAM
EIF5	2.48501e-16	0.342591	0.449	0.475	6.80171e-12	2	EIF5
ABCA8	3.84524e-30	0.342457	0.528	0.519	1.05248e-25	2	ABCA8
SRRM2	5.18404e-59	0.342453	0.659	0.659	1.41892e-54	2	SRRM2
SLC25A42	1.91295e-05	0.341441	0.266	0.281	0.523594	2	SLC25A42
SMOC1	3.08024e-20	0.341091	0.501	0.496	8.43093e-16	2	SMOC1
XDH	2.42675e-11	0.341048	0.368	0.374	6.64227e-07	2	XDH
SLC27A5	6.22213e-07	0.340668	0.294	0.31	0.0170306	2	SLC27A5
HMGCS2	1.49856e-33	0.339951	0.627	0.622	4.1017e-29	2	HMGCS2
KCND3	1.31566e-12	0.339616	0.367	0.377	3.60111e-08	2	KCND3
FMO5	1.16063e-29	0.338659	0.598	0.585	3.17676e-25	2	FMO5
CYP4F3	1.10671e-59	0.338113	0.634	0.595	3.02917e-55	2	CYP4F3
ACSL1	1.12381e-123	0.336722	0.931	0.876	3.07598e-119	2	ACSL1
HPD	4.62314e-52	0.331905	0.69	0.688	1.2654e-47	2	HPD
KLKB1	7.76502e-22	0.33187	0.428	0.428	2.12536e-17	2	KLKB1
SEC16B	6.19887e-09	0.331649	0.368	0.398	0.000169669	2	SEC16B
CYP2C18	1.05635e-37	0.330447	0.57	0.548	2.89133e-33	2	CYP2C18
FN1	5.2149e-66	0.329123	0.841	0.822	1.42737e-61	2	FN1
FGGY	2.87831e-74	0.327925	0.801	0.748	7.87822e-70	2	FGGY
C8B	5.07968e-48	0.326446	0.598	0.566	1.39036e-43	2	C8B
SLC25A18	4.91501e-09	0.326053	0.329	0.341	0.000134529	2	SLC25A18
NEK6	0.00653358	0.324823	0.301	0.34	1	2	NEK6
GRB14	8.20121e-24	0.321937	0.46	0.468	2.24475e-19	2	GRB14
PDZK1	7.43183e-05	0.320686	0.285	0.307	1	2	PDZK1
NFIC	6.55976e-30	0.317445	0.603	0.62	1.79547e-25	2	NFIC
HSD11B1	2.33844e-05	0.31546	0.322	0.34	0.640055	2	HSD11B1
GRTP1	0.000111917	0.311618	0.304	0.334	1	2	GRTP1
APOC21	4.76543e-47	0.311062	0.731	0.753	1.30435e-42	2	APOC2
SPP2	1.81221e-06	0.308117	0.306	0.316	0.0496021	2	SPP2
AGT	4.98727e-29	0.305848	0.556	0.573	1.36507e-24	2	AGT
C8G	0.000241195	0.305175	0.273	0.291	1	2	C8G
HNF4A	5.55876e-20	0.303385	0.454	0.462	1.52149e-15	2	HNF4A
NTN1	5.96888e-07	0.302679	0.326	0.339	0.0163374	2	NTN1
CCNL2	1.52105e-07	0.302328	0.357	0.388	0.00416327	2	CCNL2
AC243964.3	0.00526203	0.301952	0.321	0.356	1	2	AC243964.3
ACAD11	1.95258e-20	0.30178	0.487	0.502	5.3444e-16	2	ACAD11
MT2A1	1.06433e-37	0.299417	0.737	0.737	2.91319e-33	2	MT2A
PNN	1.43821e-19	0.29826	0.505	0.531	3.93653e-15	2	PNN
ETS2	1.23732e-34	0.298204	0.637	0.624	3.38668e-30	2	ETS2
CES2	9.75687e-05	0.297317	0.316	0.34	1	2	CES2
FGG	1.99348e-78	0.296921	0.951	0.947	5.45636e-74	2	FGG
CYP2C19	2.09455e-13	0.296279	0.448	0.465	5.73298e-09	2	CYP2C19
ACOX1	3.75077e-16	0.2945	0.516	0.54	1.02662e-11	2	ACOX1
LIPC	2.82115e-08	0.293417	0.372	0.39	0.000772178	2	LIPC
HPS5	1.06454e-06	0.293081	0.36	0.379	0.0291375	2	HPS5
LINC00261	2.21769e-09	0.292417	0.41	0.431	6.07003e-05	2	LINC00261
C5	5.00153e-78	0.291769	0.814	0.755	1.36897e-73	2	C5
PTPN3	7.62805e-26	0.290885	0.549	0.546	2.08787e-21	2	PTPN3
PPP2R1B	5.3149e-25	0.290814	0.537	0.539	1.45474e-20	2	PPP2R1B
PEPD	5.86289e-05	0.290745	0.363	0.393	1	2	PEPD
ORM21	6.1476e-20	0.290631	0.547	0.569	1.68266e-15	2	ORM2
DNAH14	8.45711e-20	0.289643	0.514	0.522	2.31479e-15	2	DNAH14
MGLL	3.0168e-13	0.288691	0.494	0.515	8.25729e-09	2	MGLL
CFI	1.86121e-22	0.288383	0.524	0.545	5.09431e-18	2	CFI
PIK3C2G	1.07529e-66	0.288286	0.788	0.725	2.94317e-62	2	PIK3C2G
BDH1	1.20706e-28	0.287098	0.526	0.511	3.30383e-24	2	BDH1
CYP4A11	7.04248e-06	0.287055	0.372	0.404	0.19276	2	CYP4A11
IGFBP2	1.65485e-10	0.286004	0.4	0.404	4.52949e-06	2	IGFBP2
EGFR	4.15222e-42	0.285917	0.761	0.722	1.13651e-37	2	EGFR
ADAMTS17	0.00638032	0.285857	0.325	0.348	1	2	ADAMTS17
TMEM176B	1.05058e-15	0.285166	0.461	0.489	2.87554e-11	2	TMEM176B
ECHDC2	3.29901e-48	0.285012	0.717	0.677	9.02971e-44	2	ECHDC2
BHMT2	7.35414e-40	0.284692	0.648	0.621	2.0129e-35	2	BHMT2
ADORA2A-AS1	1.05667e-14	0.28245	0.412	0.415	2.8922e-10	2	ADORA2A-AS1
AZGP1	3.49953e-17	0.281981	0.523	0.558	9.57856e-13	2	AZGP1
PTGR1	8.09961e-28	0.281237	0.631	0.628	2.21694e-23	2	PTGR1
GOLT1A	0.00700579	0.27986	0.265	0.288	1	2	GOLT1A
ABCC3	1.94726e-33	0.279363	0.631	0.611	5.32984e-29	2	ABCC3
FYB2	4.45058e-41	0.279072	0.663	0.614	1.21817e-36	2	FYB2
SLC30A10	1.07468e-06	0.277636	0.399	0.427	0.0294151	2	SLC30A10
CREB3L3	0.00149309	0.277323	0.278	0.291	1	2	CREB3L3
SHFL	0.00052833	0.275726	0.321	0.357	1	2	SHFL
ERGIC1	1.14257e-11	0.275375	0.487	0.525	3.12734e-07	2	ERGIC1
DST	4.56364e-70	0.273401	0.922	0.893	1.24911e-65	2	DST
MIA2	2.72563e-38	0.271327	0.702	0.687	7.46031e-34	2	MIA2
AOX1	2.32466e-32	0.270516	0.645	0.616	6.36282e-28	2	AOX1
APOH2	1.62651e-53	0.270478	0.818	0.854	4.45191e-49	2	APOH
MT-CO22	9.83018e-82	0.268731	0.799	0.8	2.69062e-77	2	MT-CO2
SLC27A2	4.55985e-07	0.267839	0.432	0.446	0.0124808	2	SLC27A2
PDXDC1	1.839e-15	0.267552	0.503	0.542	5.03351e-11	2	PDXDC1
C9	1.03378e-54	0.26735	0.83	0.79	2.82957e-50	2	C9
PZP	8.3314e-06	0.266774	0.304	0.305	0.228039	2	PZP
EGR1	7.94304e-05	0.266713	0.278	0.282	1	2	EGR1
KIFC3	5.46485e-13	0.266463	0.532	0.556	1.49579e-08	2	KIFC3
XYLB	3.68481e-10	0.266268	0.404	0.428	1.00857e-05	2	XYLB
PC	1.16073e-08	0.265172	0.411	0.434	0.000317702	2	PC
DHRS3	0.00268152	0.26268	0.361	0.404	1	2	DHRS3
ASGR2	1.89622e-09	0.262247	0.425	0.463	5.19013e-05	2	ASGR2
APOC32	1.71339e-60	0.260766	0.925	0.949	4.68973e-56	2	APOC3
LONP2	1.39381e-57	0.260436	0.809	0.768	3.815e-53	2	LONP2
LRP6	3.02865e-38	0.259608	0.679	0.656	8.28971e-34	2	LRP6
MT-ND4L2	9.62121e-15	0.259122	0.338	0.316	2.63342e-10	2	MT-ND4L
TDO2	2.42059e-18	0.258973	0.561	0.576	6.62539e-14	2	TDO2
CYP3A4	0.00317864	0.258341	0.554	0.589	1	2	CYP3A4
PPP6R2	1.07061e-17	0.257839	0.573	0.606	2.93038e-13	2	PPP6R2
CYP2A6	0.00325777	0.257833	0.446	0.49	1	2	CYP2A6
MT-ND22	3.77984e-50	0.256688	0.668	0.663	1.03458e-45	2	MT-ND2
MIR122HG	6.04805e-12	0.25664	0.575	0.587	1.65541e-07	2	MIR122HG
MGMT	1.38941e-14	0.253381	0.57	0.597	3.80295e-10	2	MGMT
C4BPA	8.1868e-41	0.251534	0.761	0.73	2.24081e-36	2	C4BPA
CCNL1	6.44825e-11	0.25096	0.524	0.575	1.76495e-06	2	CCNL1
CECR2	9.2626e-11	0.250616	0.405	0.4	2.53527e-06	2	CECR2
SLC22A3	2.22529e-13	0.25016	0.467	0.475	6.09085e-09	2	SLC22A3
SERPINE11	1.41398e-297	1.05725	0.744	0.539	3.8702e-293	3	SERPINE1
NSUN61	0	0.92208	0.977	0.769	0	3	NSUN6
PCSK61	0	0.789349	0.965	0.749	0	3	PCSK6
AP002518.2	1.04054e-117	0.780595	0.455	0.33	2.84806e-113	3	AP002518.2
ASGR11	0	0.77254	0.93	0.617	0	3	ASGR1
NEAT11	0	0.723027	1	0.999	0	3	NEAT1
CYP2B61	1.02853e-236	0.712627	0.86	0.723	2.8152e-232	3	CYP2B6
SHB1	0	0.681112	0.737	0.494	0	3	SHB
CUX21	1.71319e-295	0.659513	0.841	0.63	4.68917e-291	3	CUX2
CRP1	4.06722e-169	0.659018	0.804	0.646	1.11324e-164	3	CRP
TGM2	7.86951e-174	0.657659	0.57	0.395	2.15396e-169	3	TGM2
GALNT21	1.0116e-291	0.654508	0.876	0.66	2.76885e-287	3	GALNT2
TMPRSS2	2.25298e-188	0.635037	0.464	0.299	6.16663e-184	3	TMPRSS2
LINC009072	1.14128e-163	0.623856	0.526	0.352	3.1238e-159	3	LINC00907
CYP3A7	1.55918e-71	0.614936	0.701	0.613	4.26762e-67	3	CYP3A7
POR1	0	0.604542	0.952	0.731	0	3	POR
MYOM11	4.35324e-243	0.594242	0.874	0.712	1.19152e-238	3	MYOM1
VNN11	2.3688e-187	0.592668	0.548	0.366	6.48365e-183	3	VNN1
SLC39A141	0	0.587479	0.944	0.771	0	3	SLC39A14
PXDC11	6.36921e-198	0.583095	0.553	0.373	1.74332e-193	3	PXDC1
ABLIM3	0	0.580476	0.901	0.685	0	3	ABLIM3
CYP3A51	0	0.576753	0.99	0.894	0	3	CYP3A5
PLIN21	1.21329e-197	0.571506	0.772	0.592	3.32091e-193	3	PLIN2
ARHGEF10L1	2.16806e-278	0.570147	0.822	0.577	5.9342e-274	3	ARHGEF10L
CHI3L1	1.72681e-92	0.568062	0.282	0.178	4.72645e-88	3	CHI3L1
VNN3	9.40972e-186	0.566198	0.408	0.245	2.57554e-181	3	VNN3
SMOC11	6.33098e-208	0.562004	0.695	0.483	1.73285e-203	3	SMOC1
CYP3A41	1.98627e-103	0.557925	0.695	0.579	5.43661e-99	3	CYP3A4
PLIN51	5.20982e-291	0.557068	0.724	0.478	1.42598e-286	3	PLIN5
GK	5.95333e-205	0.556842	0.801	0.619	1.62949e-200	3	GK
HPN1	0	0.551849	0.896	0.639	0	3	HPN
C31	0	0.548096	0.998	0.96	0	3	C3
ITIH41	0	0.546029	0.966	0.852	0	3	ITIH4
FTCD1	1.01685e-259	0.539052	0.826	0.605	2.78322e-255	3	FTCD
PZP1	1.29608e-169	0.539024	0.463	0.294	3.54751e-165	3	PZP
SLC28A11	6.44577e-253	0.531372	0.673	0.447	1.76427e-248	3	SLC28A1
SLC13A51	2.57607e-235	0.525345	0.754	0.524	7.05096e-231	3	SLC13A5
MLXIPL1	7.18748e-299	0.521921	0.833	0.576	1.96729e-294	3	MLXIPL
LINC011461	1.07016e-259	0.516778	0.883	0.673	2.92914e-255	3	LINC01146
ABCC21	2.83837e-236	0.516487	0.805	0.574	7.76889e-232	3	ABCC2
TSHZ2	0	0.511293	0.995	0.93	0	3	TSHZ2
SPSB1	3.14402e-136	0.510631	0.472	0.326	8.60551e-132	3	SPSB1
KCND31	2.27178e-176	0.509079	0.538	0.365	6.21808e-172	3	KCND3
ANGPTL41	2.27234e-87	0.498968	0.425	0.308	6.21963e-83	3	ANGPTL4
LDLR	7.96479e-189	0.497439	0.671	0.474	2.18004e-184	3	LDLR
LINC012851	2.61316e-63	0.495084	0.404	0.305	7.15247e-59	3	LINC01285
GPT21	3.41147e-193	0.494167	0.681	0.475	9.33754e-189	3	GPT2
A2M1	6.00853e-160	0.491615	0.98	0.934	1.6446e-155	3	A2M
PTP4A1	8.24351e-102	0.484742	0.695	0.561	2.25633e-97	3	PTP4A1
ABCB41	1.43375e-149	0.479944	0.854	0.704	3.92432e-145	3	ABCB4
LBP	1.06035e-131	0.477986	0.716	0.55	2.90229e-127	3	LBP
AC243964.31	1.86623e-173	0.475186	0.51	0.343	5.10806e-169	3	AC243964.3
SQSTM11	5.55674e-123	0.474595	0.636	0.494	1.52093e-118	3	SQSTM1
ASL1	1.20312e-187	0.474284	0.713	0.51	3.29307e-183	3	ASL
ADRA1A	1.24347e-209	0.472977	0.886	0.688	3.40349e-205	3	ADRA1A
SHANK21	2.86771e-205	0.469631	0.867	0.642	7.8492e-201	3	SHANK2
NOS1AP	3.13993e-168	0.467446	0.734	0.543	8.59431e-164	3	NOS1AP
PTPN31	6.35385e-196	0.464988	0.729	0.534	1.73911e-191	3	PTPN3
TPST1	5.69209e-129	0.463053	0.794	0.638	1.55798e-124	3	TPST1
SPATA6L	3.24861e-180	0.461439	0.759	0.565	8.89178e-176	3	SPATA6L
ACSM2A1	2.87755e-243	0.458878	0.894	0.687	7.87614e-239	3	ACSM2A
NTN11	1.37076e-160	0.457459	0.491	0.327	3.7519e-156	3	NTN1
ITIH31	6.84841e-255	0.456213	0.878	0.685	1.87448e-250	3	ITIH3
TNFSF141	4.22618e-166	0.455902	0.48	0.316	1.15675e-161	3	TNFSF14
BACH2	2.94621e-181	0.453367	0.86	0.691	8.06407e-177	3	BACH2
LONP21	4.9918e-220	0.453027	0.925	0.76	1.36631e-215	3	LONP2
H6PD	6.84737e-195	0.448334	0.635	0.444	1.87419e-190	3	H6PD
AKR1C8P1	1.32545e-169	0.446431	0.56	0.374	3.62789e-165	3	AKR1C8P
MBNL2	2.9167e-243	0.443209	0.974	0.884	7.98329e-239	3	MBNL2
SLC23A2	1.07929e-179	0.443028	0.878	0.71	2.95413e-175	3	SLC23A2
DTX1	1.08993e-128	0.442748	0.335	0.209	2.98323e-124	3	DTX1
SDC4	1.67762e-151	0.44257	0.572	0.406	4.59182e-147	3	SDC4
C8A1	1.83442e-203	0.441314	0.843	0.635	5.021e-199	3	C8A
ETS21	2.63658e-183	0.440481	0.8	0.613	7.21659e-179	3	ETS2
WWC1	2.70668e-132	0.439984	0.741	0.565	7.40845e-128	3	WWC1
UPB11	9.90291e-167	0.439968	0.71	0.518	2.71053e-162	3	UPB1
KIFC31	1.71117e-148	0.439947	0.722	0.543	4.68365e-144	3	KIFC3
TFR21	6.54805e-211	0.436923	0.728	0.51	1.79227e-206	3	TFR2
GPHN	1.11315e-260	0.436836	0.994	0.951	3.04681e-256	3	GPHN
TPRG11	2.28884e-204	0.436786	0.897	0.729	6.26477e-200	3	TPRG1
GOT1	3.35929e-147	0.435792	0.719	0.547	9.1947e-143	3	GOT1
ACSL11	6.46289e-236	0.434747	0.975	0.873	1.76896e-231	3	ACSL1
FAAH21	3.25977e-101	0.433719	0.526	0.391	8.92232e-97	3	FAAH2
HSD17B2	1.318e-113	0.430008	0.628	0.476	3.60749e-109	3	HSD17B2
MST11	1.20782e-194	0.429645	0.674	0.477	3.30592e-190	3	MST1
ABLIM1	1.29995e-184	0.428449	0.906	0.733	3.55809e-180	3	ABLIM1
ALAS11	9.84672e-137	0.427875	0.634	0.461	2.69515e-132	3	ALAS1
MT2A2	1.41179e-141	0.426269	0.857	0.729	3.86422e-137	3	MT2A
LRP51	6.49777e-132	0.42613	0.583	0.434	1.77851e-127	3	LRP5
GRAMD4	1.11666e-97	0.425873	0.396	0.275	3.05641e-93	3	GRAMD4
RNF152	1.00131e-78	0.42566	0.696	0.576	2.74069e-74	3	RNF152
SLC1A1	8.09115e-159	0.424286	0.735	0.549	2.21463e-154	3	SLC1A1
SLC7A2	3.65294e-143	0.423849	0.893	0.746	9.99846e-139	3	SLC7A2
LINC01348	1.09905e-155	0.423124	0.525	0.356	3.00822e-151	3	LINC01348
HLF	1.97907e-139	0.421572	0.662	0.497	5.41692e-135	3	HLF
SLC22A251	1.8025e-126	0.421475	0.58	0.413	4.93362e-122	3	SLC22A25
SLC22A31	2.40119e-166	0.421395	0.657	0.462	6.5723e-162	3	SLC22A3
MIR122HG1	5.46723e-87	0.421131	0.702	0.578	1.49644e-82	3	MIR122HG
ELL2	1.4401e-92	0.420183	0.898	0.787	3.94171e-88	3	ELL2
AOPEP	1.10561e-161	0.417663	0.966	0.872	3.02616e-157	3	AOPEP
IGFBP21	5.01695e-96	0.417653	0.529	0.395	1.37319e-91	3	IGFBP2
GCKR1	6.65974e-170	0.417193	0.549	0.375	1.82284e-165	3	GCKR
OAF1	3.86917e-144	0.416717	0.547	0.39	1.05903e-139	3	OAF
RGN	4.37245e-127	0.415799	0.628	0.472	1.19678e-122	3	RGN
PCK11	4.38228e-98	0.414118	0.874	0.781	1.19947e-93	3	PCK1
SEPTIN91	1.01669e-125	0.413985	0.745	0.586	2.78277e-121	3	SEPTIN9
EBNA1BP21	5.74697e-182	0.413355	0.774	0.56	1.573e-177	3	EBNA1BP2
FAT1	1.89366e-127	0.41207	0.598	0.441	5.18314e-123	3	FAT1
MGLL1	1.81217e-138	0.411479	0.676	0.502	4.9601e-134	3	MGLL
SLC22A71	7.79084e-144	0.411229	0.623	0.452	2.13243e-139	3	SLC22A7
FYB21	6.10466e-175	0.410663	0.812	0.604	1.67091e-170	3	FYB2
G0S2	1.9878e-72	0.410628	0.329	0.228	5.4408e-68	3	G0S2
XIST1	6.85488e-183	0.41004	0.818	0.594	1.87625e-178	3	XIST
SOD2	1.92474e-129	0.408766	0.814	0.673	5.26821e-125	3	SOD2
PALM2-AKAP2	1.28639e-185	0.407015	0.937	0.771	3.52098e-181	3	PALM2-AKAP2
ZC3H13	5.4967e-66	0.406687	0.786	0.663	1.5045e-61	3	ZC3H13
FGGY1	9.75077e-176	0.404137	0.905	0.741	2.66888e-171	3	FGGY
TENM2	1.09958e-126	0.403634	0.684	0.509	3.00966e-122	3	TENM2
SORL11	3.19662e-116	0.401195	0.761	0.602	8.74948e-112	3	SORL1
AC008014.1	9.20207e-51	0.400542	0.701	0.594	2.5187e-46	3	AC008014.1
NAMPT1	1.12876e-133	0.400501	0.881	0.772	3.08952e-129	3	NAMPT
CFH1	1.95829e-299	0.398539	0.998	0.956	5.36003e-295	3	CFH
PHKA21	1.06936e-147	0.39717	0.612	0.445	2.92693e-143	3	PHKA2
CYP2C191	1.90636e-131	0.397059	0.623	0.453	5.21789e-127	3	CYP2C19
EGFR1	2.81522e-133	0.395823	0.869	0.714	7.70555e-129	3	EGFR
LONRF3	1.38823e-101	0.395418	0.362	0.245	3.79974e-97	3	LONRF3
ABTB2	2.09361e-101	0.394467	0.625	0.481	5.73041e-97	3	ABTB2
RRBP11	9.47681e-131	0.394452	0.77	0.609	2.5939e-126	3	RRBP1
MTUS2	5.50345e-88	0.39414	0.392	0.272	1.50635e-83	3	MTUS2
CXCL2	7.19433e-105	0.393521	0.573	0.429	1.96916e-100	3	CXCL2
CYP2C181	1.69231e-150	0.388781	0.728	0.537	4.63203e-146	3	CYP2C18
HGFAC1	3.67329e-140	0.388325	0.422	0.275	1.00541e-135	3	HGFAC
IL4R	3.29442e-134	0.387106	0.688	0.528	9.01715e-130	3	IL4R
RORA	4.01908e-254	0.385642	0.999	0.977	1.10006e-249	3	RORA
AL391117.1	1.94688e-217	0.385223	0.976	0.865	5.32882e-213	3	AL391117.1
TSPAN91	6.77623e-112	0.384695	0.707	0.552	1.85472e-107	3	TSPAN9
ABCC31	6.11213e-156	0.383413	0.803	0.599	1.67295e-151	3	ABCC3
ACSS3	1.2603e-120	0.382651	0.702	0.55	3.44958e-116	3	ACSS3
ADAMTS171	9.3863e-74	0.382585	0.451	0.339	2.56912e-69	3	ADAMTS17
VEGFA1	4.63198e-116	0.378561	0.597	0.451	1.26782e-111	3	VEGFA
SLC20A1	1.0732e-99	0.377801	0.511	0.377	2.93745e-95	3	SLC20A1
ABHD2	4.09555e-144	0.377558	0.871	0.712	1.12099e-139	3	ABHD2
TRMT11	1.80833e-158	0.377102	0.887	0.71	4.94959e-154	3	TRMT11
CP1	2.38128e-233	0.376151	0.994	0.943	6.5178e-229	3	CP
SLC2A9	1.65512e-138	0.375065	0.729	0.538	4.53022e-134	3	SLC2A9
EEPD1	6.31276e-117	0.373261	0.724	0.557	1.72787e-112	3	EEPD1
C4BPA1	5.21019e-166	0.372503	0.887	0.721	1.42608e-161	3	C4BPA
MYO1B	2.01554e-137	0.371316	0.906	0.77	5.51673e-133	3	MYO1B
AC018467.1	9.5796e-91	0.370681	0.514	0.379	2.62203e-86	3	AC018467.1
PRKAG21	2.72528e-139	0.369423	0.873	0.702	7.45936e-135	3	PRKAG2
GDA	4.88193e-139	0.367393	0.83	0.645	1.33623e-134	3	GDA
SDS	1.03409e-29	0.365888	0.453	0.38	2.83041e-25	3	SDS
PC1	1.64512e-124	0.365543	0.584	0.422	4.50285e-120	3	PC
BCL2L14	1.54227e-80	0.364706	0.357	0.257	4.22135e-76	3	BCL2L14
CA5A1	2.35529e-124	0.363109	0.551	0.39	6.44667e-120	3	CA5A
PPARA1	1.15048e-103	0.362374	0.727	0.578	3.14897e-99	3	PPARA
ACOT121	1.91691e-114	0.362104	0.595	0.431	5.24678e-110	3	ACOT12
ECHDC21	1.62215e-156	0.361262	0.857	0.667	4.43998e-152	3	ECHDC2
LEAP2	7.10554e-92	0.361044	0.622	0.492	1.94486e-87	3	LEAP2
FBP1	4.36688e-132	0.360318	0.81	0.626	1.19526e-127	3	FBP1
IQSEC11	1.65564e-106	0.360271	0.654	0.502	4.53166e-102	3	IQSEC1
SPATA13	1.82673e-117	0.360063	0.742	0.583	4.99994e-113	3	SPATA13
SGK21	1.10399e-120	0.35883	0.509	0.364	3.02173e-116	3	SGK2
C4BPB	2.087e-158	0.358764	0.869	0.675	5.71233e-154	3	C4BPB
MLIP	1.47469e-99	0.358542	0.643	0.486	4.03637e-95	3	MLIP
PFKFB1	1.85115e-125	0.357776	0.584	0.418	5.06678e-121	3	PFKFB1
PROX1-AS1	8.64695e-87	0.356495	0.568	0.439	2.36676e-82	3	PROX1-AS1
MTHFD2L	1.36002e-90	0.355275	0.593	0.459	3.72252e-86	3	MTHFD2L
SLCO1B11	1.49738e-117	0.354831	0.864	0.727	4.09848e-113	3	SLCO1B1
PLG1	2.02383e-168	0.354736	0.931	0.784	5.53942e-164	3	PLG
SCML1	5.14727e-126	0.354234	0.579	0.424	1.40886e-121	3	SCML1
IL6R	6.93911e-120	0.354022	0.614	0.448	1.8993e-115	3	IL6R
ADIPOR2	5.57731e-108	0.353781	0.7	0.549	1.52657e-103	3	ADIPOR2
BAAT1	1.33094e-35	0.352944	0.692	0.624	3.64292e-31	3	BAAT
ACSM2B1	7.36032e-150	0.352371	0.832	0.635	2.01459e-145	3	ACSM2B
ALDH1L11	2.15482e-95	0.35206	0.427	0.303	5.89795e-91	3	ALDH1L1
SYT17	1.3834e-99	0.351592	0.444	0.318	3.78649e-95	3	SYT17
CYP2C91	2.28805e-184	0.351052	0.965	0.867	6.26262e-180	3	CYP2C9
TENM1	7.9627e-111	0.350621	0.623	0.461	2.17947e-106	3	TENM1
NDST11	1.24668e-97	0.350288	0.556	0.425	3.4123e-93	3	NDST1
ESR1	8.97119e-110	0.349891	0.829	0.663	2.4555e-105	3	ESR1
C8B1	3.3344e-127	0.349561	0.731	0.556	9.12658e-123	3	C8B
STAT3	8.42853e-111	0.349124	0.845	0.73	2.30697e-106	3	STAT3
RNF165	3.91361e-99	0.348701	0.352	0.235	1.0712e-94	3	RNF165
PPARGC1A	1.70951e-73	0.347206	0.85	0.729	4.67911e-69	3	PPARGC1A
LRP61	8.15207e-121	0.347093	0.809	0.647	2.2313e-116	3	LRP6
ACADVL1	8.70053e-125	0.345054	0.644	0.49	2.38142e-120	3	ACADVL
MTUS1	5.99195e-105	0.34484	0.825	0.687	1.64006e-100	3	MTUS1
PLA2G2A1	6.72797e-46	0.343627	0.425	0.335	1.84151e-41	3	PLA2G2A
CECR21	2.54519e-89	0.343211	0.53	0.392	6.96644e-85	3	CECR2
GBP1	9.2515e-69	0.34294	0.348	0.25	2.53223e-64	3	GBP1
COBL	1.43461e-114	0.342442	0.76	0.59	3.92667e-110	3	COBL
FMO51	1.19578e-83	0.341963	0.708	0.578	3.27298e-79	3	FMO5
ERN1	5.33226e-112	0.341339	0.624	0.471	1.45949e-107	3	ERN1
CPN1	3.47873e-89	0.340496	0.437	0.314	9.52164e-85	3	CPN1
SLC38A21	6.08492e-110	0.340229	0.848	0.709	1.6655e-105	3	SLC38A2
AOX11	4.71089e-124	0.339682	0.779	0.606	1.28942e-119	3	AOX1
FAM169B	1.4794e-74	0.339023	0.267	0.178	4.04926e-70	3	FAM169B
CREB3L31	5.97236e-76	0.338899	0.393	0.283	1.63469e-71	3	CREB3L3
LIPC1	1.73904e-89	0.338761	0.51	0.381	4.75993e-85	3	LIPC
AC007364.1	6.43992e-117	0.335647	0.814	0.639	1.76267e-112	3	AC007364.1
NEK61	1.19358e-90	0.33559	0.442	0.33	3.26694e-86	3	NEK6
ACSL3	3.63289e-59	0.335372	0.566	0.46	9.94358e-55	3	ACSL3
AL109930.1	3.92461e-69	0.335216	0.407	0.31	1.07421e-64	3	AL109930.1
F111	2.39561e-122	0.332953	0.573	0.414	6.55701e-118	3	F11
FNDC3B	3.56724e-150	0.332424	0.987	0.959	9.76389e-146	3	FNDC3B
SIPA1L2	1.35476e-80	0.331756	0.425	0.304	3.70811e-76	3	SIPA1L2
GCH1	2.00991e-89	0.331422	0.567	0.432	5.50132e-85	3	GCH1
CDC37L1	4.63284e-80	0.331041	0.503	0.384	1.26806e-75	3	CDC37L1
NNMT1	8.77692e-102	0.330631	0.857	0.727	2.40233e-97	3	NNMT
CCDC85C	4.30956e-65	0.330435	0.316	0.228	1.17957e-60	3	CCDC85C
SFXN51	2.61914e-113	0.328732	0.63	0.469	7.16884e-109	3	SFXN5
CLMN1	1.20172e-100	0.327161	0.777	0.615	3.28922e-96	3	CLMN
AC087482.1	1.10116e-95	0.32673	0.514	0.378	3.01397e-91	3	AC087482.1
AC007344.1	1.54922e-62	0.326561	0.396	0.297	4.24036e-58	3	AC007344.1
PNPLA3	2.38103e-102	0.325924	0.631	0.476	6.51712e-98	3	PNPLA3
PROS1	1.0393e-107	0.325734	0.819	0.658	2.84468e-103	3	PROS1
KCNK1	4.20158e-58	0.324608	0.325	0.239	1.15002e-53	3	KCNK1
LINC00513	5.34084e-81	0.323644	0.451	0.338	1.46184e-76	3	LINC00513
LPA	5.15e-80	0.323426	0.361	0.255	1.40961e-75	3	LPA
PPFIBP2	2.17908e-95	0.323172	0.591	0.456	5.96437e-91	3	PPFIBP2
CAPN12	1.33788e-76	0.321833	0.415	0.308	3.66192e-72	3	CAPN12
SLC25A33	3.19551e-62	0.321688	0.433	0.335	8.74642e-58	3	SLC25A33
SREBF11	2.50824e-62	0.321114	0.381	0.287	6.8653e-58	3	SREBF1
SULT2A11	5.92609e-86	0.321065	0.718	0.571	1.62203e-81	3	SULT2A1
AGXT1	5.20792e-120	0.319492	0.788	0.628	1.42546e-115	3	AGXT
MIA21	9.09965e-111	0.318899	0.847	0.676	2.49066e-106	3	MIA2
SETBP1	2.2118e-102	0.31848	0.885	0.739	6.05392e-98	3	SETBP1
ERGIC11	2.93661e-97	0.318374	0.651	0.513	8.03781e-93	3	ERGIC1
ATP2B21	1.19723e-94	0.31811	0.489	0.357	3.27695e-90	3	ATP2B2
BLNK	2.34459e-95	0.317069	0.55	0.412	6.41737e-91	3	BLNK
SNTB1	7.5691e-112	0.317052	0.876	0.723	2.07174e-107	3	SNTB1
HULC	2.34148e-95	0.316972	0.756	0.608	6.40886e-91	3	HULC
ALDH1A2	4.72439e-100	0.316658	0.795	0.622	1.29311e-95	3	ALDH1A2
PDIA5	2.33517e-95	0.315032	0.605	0.464	6.3916e-91	3	PDIA5
EXT11	3.98517e-114	0.314229	0.996	0.973	1.09078e-109	3	EXT1
F21	1.16944e-123	0.313924	0.75	0.572	3.20088e-119	3	F2
SLC25A181	3.47871e-92	0.312817	0.458	0.332	9.52157e-88	3	SLC25A18
LINC005981	3.70341e-30	0.312692	0.424	0.352	1.01366e-25	3	LINC00598
CFAP57	9.23052e-69	0.312082	0.355	0.261	2.52649e-64	3	CFAP57
SORCS2	6.14643e-53	0.312039	0.297	0.218	1.68234e-48	3	SORCS2
FST	9.01492e-51	0.310529	0.325	0.242	2.46747e-46	3	FST
G6PC1	3.4745e-50	0.310154	0.534	0.439	9.51005e-46	3	G6PC
KCNT2	8.55397e-117	0.309804	0.911	0.782	2.34131e-112	3	KCNT2
F5	7.69829e-113	0.309563	0.782	0.598	2.1071e-108	3	F5
GPAM1	1.02424e-77	0.309136	0.657	0.523	2.80345e-73	3	GPAM
TRAM2	6.84073e-71	0.308903	0.376	0.277	1.87238e-66	3	TRAM2
LINC01239	5.98543e-71	0.308754	0.421	0.316	1.63827e-66	3	LINC01239
DANT21	3.21619e-102	0.308419	0.751	0.575	8.80304e-98	3	DANT2
AL358232.2	1.61223e-62	0.307796	0.375	0.277	4.41282e-58	3	AL358232.2
GOLT1A1	2.15346e-85	0.307535	0.387	0.279	5.89422e-81	3	GOLT1A
MAP2K3	5.5809e-53	0.306798	0.272	0.197	1.52755e-48	3	MAP2K3
HSD11B11	1.80168e-75	0.306648	0.444	0.331	4.93138e-71	3	HSD11B1
GPAT3	6.2785e-51	0.306503	0.31	0.23	1.71849e-46	3	GPAT3
SHROOM11	6.94861e-80	0.306077	0.454	0.345	1.9019e-75	3	SHROOM1
ACOX11	7.01415e-74	0.305402	0.653	0.53	1.91984e-69	3	ACOX1
RAB11A	1.36872e-75	0.304838	0.563	0.449	3.74632e-71	3	RAB11A
PLEKHA7	2.30341e-79	0.304692	0.667	0.529	6.30466e-75	3	PLEKHA7
MYO18A	3.37384e-68	0.304553	0.435	0.338	9.23454e-64	3	MYO18A
PMM2	1.09567e-72	0.303587	0.516	0.404	2.99897e-68	3	PMM2
ADORA2A-AS11	2.61913e-90	0.303462	0.543	0.406	7.16881e-86	3	ADORA2A-AS1
ALPK2	4.47106e-74	0.303372	0.342	0.237	1.22377e-69	3	ALPK2
C51	2.07043e-119	0.303302	0.897	0.749	5.66696e-115	3	C5
ADAMTSL3	6.27271e-71	0.303092	0.578	0.457	1.7169e-66	3	ADAMTSL3
GLDC	1.74157e-65	0.3029	0.572	0.449	4.76685e-61	3	GLDC
VAV21	1.50737e-77	0.302817	0.591	0.471	4.12582e-73	3	VAV2
MFSD2A1	3.1182e-65	0.301432	0.485	0.374	8.53483e-61	3	MFSD2A
PIK3C2G1	2.25531e-115	0.300697	0.882	0.719	6.17302e-111	3	PIK3C2G
DHRS31	1.07235e-81	0.300662	0.51	0.393	2.93514e-77	3	DHRS3
CYP2E11	6.46498e-73	0.300605	0.865	0.773	1.76953e-68	3	CYP2E1
PCCA	2.57988e-122	0.299846	0.986	0.911	7.06138e-118	3	PCCA
SUGCT	2.04073e-94	0.299707	0.781	0.621	5.58569e-90	3	SUGCT
EPHX21	7.22251e-92	0.299685	0.508	0.38	1.97687e-87	3	EPHX2
LINC01344	1.71142e-66	0.299506	0.431	0.322	4.68432e-62	3	LINC01344
DUSP16	1.01528e-73	0.29933	0.772	0.64	2.77892e-69	3	DUSP16
MASP1	5.31379e-99	0.299301	0.649	0.498	1.45444e-94	3	MASP1
MCC	5.55003e-56	0.298873	0.687	0.572	1.5191e-51	3	MCC
RCL1	3.76949e-63	0.298488	0.559	0.444	1.03175e-58	3	RCL1
LPIN2	1.83819e-83	0.298173	0.802	0.664	5.03132e-79	3	LPIN2
MSRA	1.74175e-86	0.298054	0.743	0.591	4.76735e-82	3	MSRA
APBA1	2.95317e-56	0.297812	0.682	0.566	8.08312e-52	3	APBA1
LRP1B1	2.86656e-62	0.297597	0.434	0.323	7.84605e-58	3	LRP1B
HPS51	6.70051e-78	0.297244	0.489	0.37	1.834e-73	3	HPS5
AC010280.1	1.18646e-75	0.296687	0.51	0.382	3.24745e-71	3	AC010280.1
CPS1	1.72929e-64	0.296407	0.972	0.941	4.73324e-60	3	CPS1
CYP4F31	1.13866e-111	0.296405	0.77	0.586	3.11661e-107	3	CYP4F3
CDA	2.29621e-65	0.296059	0.298	0.212	6.28495e-61	3	CDA
EIF51	2.23987e-89	0.296022	0.594	0.464	6.13075e-85	3	EIF5
VMP1	2.66097e-118	0.29597	0.929	0.818	7.28333e-114	3	VMP1
BHMT21	1.64826e-100	0.295418	0.776	0.612	4.51144e-96	3	BHMT2
XDH1	1.02918e-72	0.295161	0.483	0.366	2.81697e-68	3	XDH
XBP1	5.661e-64	0.294723	0.504	0.397	1.54947e-59	3	XBP1
ABCG51	3.76311e-74	0.294651	0.478	0.362	1.03e-69	3	ABCG5
DENND4A	4.93743e-96	0.293967	0.889	0.758	1.35142e-91	3	DENND4A
PID1	3.88989e-74	0.293962	0.872	0.771	1.0647e-69	3	PID1
AC004160.1	2.04577e-89	0.293704	0.748	0.597	5.59947e-85	3	AC004160.1
SCARB11	7.83845e-70	0.293507	0.547	0.43	2.14546e-65	3	SCARB1
PNN1	4.1127e-82	0.29346	0.65	0.521	1.12569e-77	3	PNN
PEMT1	1.90855e-74	0.293193	0.363	0.264	5.2239e-70	3	PEMT
ERRFI1	3.47385e-70	0.293055	0.84	0.719	9.50828e-66	3	ERRFI1
EPAS1	2.47224e-76	0.292869	0.764	0.633	6.76676e-72	3	EPAS1
SLC30A101	2.42744e-64	0.291924	0.532	0.418	6.64413e-60	3	SLC30A10
AIG1	1.78348e-113	0.291476	0.882	0.718	4.88156e-109	3	AIG1
TSHR	9.30169e-33	0.290279	0.301	0.242	2.54596e-28	3	TSHR
DNAH141	2.47836e-91	0.289232	0.665	0.511	6.78352e-87	3	DNAH14
LPGAT1	3.96911e-76	0.288935	0.788	0.653	1.08639e-71	3	LPGAT1
PSD3	7.80511e-99	0.288862	0.977	0.877	2.13634e-94	3	PSD3
APMAP	4.28249e-65	0.288625	0.413	0.316	1.17216e-60	3	APMAP
THRB	8.07851e-84	0.287591	0.877	0.746	2.21117e-79	3	THRB
AC104170.1	3.35897e-56	0.286561	0.432	0.335	9.19383e-52	3	AC104170.1
SSBP3	1.73417e-41	0.28619	0.533	0.452	4.74658e-37	3	SSBP3
BCO2	6.21025e-74	0.284908	0.615	0.486	1.69981e-69	3	BCO2
C91	1.59884e-105	0.283596	0.909	0.785	4.37619e-101	3	C9
F121	5.27011e-85	0.283386	0.567	0.436	1.44248e-80	3	F12
GAREM1	1.59269e-54	0.281263	0.671	0.552	4.35936e-50	3	GAREM1
SH3D19	6.95901e-96	0.280908	0.899	0.779	1.90475e-91	3	SH3D19
MOCOS	1.1477e-62	0.280892	0.348	0.257	3.14136e-58	3	MOCOS
DST1	1.46909e-111	0.280593	0.97	0.89	4.02104e-107	3	DST
SLC17A91	2.35197e-66	0.280316	0.334	0.246	6.43757e-62	3	SLC17A9
ATP2B4	7.08637e-62	0.280254	0.524	0.414	1.93961e-57	3	ATP2B4
ELF3	4.24047e-62	0.280214	0.306	0.217	1.16066e-57	3	ELF3
RAB6A	2.19009e-71	0.280214	0.724	0.593	5.99451e-67	3	RAB6A
SOX5	3.01137e-129	0.279865	0.983	0.933	8.24241e-125	3	SOX5
SEC16B1	2.64017e-84	0.279035	0.512	0.388	7.22642e-80	3	SEC16B
SND1	7.90915e-80	0.278562	0.857	0.725	2.16481e-75	3	SND1
MPC11	3.02024e-74	0.277862	0.64	0.515	8.2667e-70	3	MPC1
NGEF	4.47413e-59	0.277724	0.387	0.3	1.22461e-54	3	NGEF
BHLHE40	1.46817e-68	0.277574	0.485	0.375	4.01853e-64	3	BHLHE40
SERPINF21	2.1402e-100	0.277426	0.691	0.535	5.85794e-96	3	SERPINF2
DPF3	2.15253e-52	0.276966	0.396	0.305	5.89168e-48	3	DPF3
NAV2	3.40408e-93	0.276709	0.846	0.68	9.3173e-89	3	NAV2
CGNL1	1.09981e-72	0.276655	0.656	0.522	3.01029e-68	3	CGNL1
RND3	7.66468e-45	0.276462	0.405	0.322	2.0979e-40	3	RND3
AC007262.2	1.97136e-82	0.276028	0.741	0.58	5.39581e-78	3	AC007262.2
PROSER2	2.46527e-62	0.27426	0.468	0.37	6.74768e-58	3	PROSER2
PHYKPL	2.31579e-76	0.272861	0.548	0.432	6.33855e-72	3	PHYKPL
FGL1	1.20791e-114	0.272057	0.987	0.954	3.30616e-110	3	FGL1
CDO1	3.04196e-37	0.272017	0.43	0.352	8.32615e-33	3	CDO1
MALAT1	2.78022e-22	0.271715	1	1	7.60974e-18	3	MALAT1
CACNA1D	2.25848e-75	0.2717	0.557	0.427	6.18169e-71	3	CACNA1D
EFNA11	3.04579e-58	0.271409	0.456	0.351	8.33664e-54	3	EFNA1
DPYS	1.43936e-83	0.271358	0.787	0.629	3.93967e-79	3	DPYS
ABCA81	8.93093e-84	0.271174	0.664	0.51	2.44449e-79	3	ABCA8
N4BP2L1	1.30882e-86	0.271138	0.681	0.532	3.58238e-82	3	N4BP2L1
IGFBP11	3.41804e-78	0.270841	0.769	0.636	9.35552e-74	3	IGFBP1
HNF4A1	8.72715e-77	0.270411	0.583	0.453	2.38871e-72	3	HNF4A
SHFL1	1.98191e-78	0.270281	0.458	0.347	5.4247e-74	3	SHFL
PROX1	1.47611e-71	0.270099	0.752	0.607	4.04025e-67	3	PROX1
AC083837.1	1.15406e-50	0.269929	0.565	0.462	3.15878e-46	3	AC083837.1
IL1RAPL2	2.58402e-62	0.269765	0.609	0.48	7.07271e-58	3	IL1RAPL2
MAST4	5.615e-70	0.269468	0.846	0.732	1.53688e-65	3	MAST4
NFKBIZ	6.04442e-66	0.2694	0.507	0.393	1.65442e-61	3	NFKBIZ
RHPN2	3.33018e-58	0.268912	0.386	0.299	9.11504e-54	3	RHPN2
HGD	1.2785e-99	0.268799	0.883	0.714	3.49939e-95	3	HGD
CYB5A	8.07254e-90	0.268716	0.866	0.727	2.20954e-85	3	CYB5A
CCNL11	3.07462e-82	0.268711	0.695	0.563	8.41553e-78	3	CCNL1
PLS31	3.54337e-48	0.267942	0.628	0.525	9.69856e-44	3	PLS3
MYO1E	3.76483e-61	0.267261	0.801	0.675	1.03047e-56	3	MYO1E
ATG2A	1.5537e-65	0.2666	0.25	0.168	4.25263e-61	3	ATG2A
ARG1	1.69996e-74	0.266591	0.696	0.551	4.65297e-70	3	ARG1
AFM1	4.91847e-98	0.266498	0.81	0.619	1.34623e-93	3	AFM
TTC381	3.51308e-79	0.266394	0.537	0.416	9.61564e-75	3	TTC38
ASS11	6.73257e-68	0.26582	0.746	0.613	1.84277e-63	3	ASS1
RAB43	1.76274e-54	0.265503	0.334	0.254	4.82479e-50	3	RAB43
AC242426.2	1.5574e-35	0.265136	0.345	0.277	4.26275e-31	3	AC242426.2
ABCB11	2.04448e-92	0.264946	0.854	0.692	5.59594e-88	3	ABCB11
SPRED2	1.31874e-65	0.264371	0.602	0.484	3.60953e-61	3	SPRED2
PTPRF1	2.57756e-61	0.264266	0.473	0.376	7.05504e-57	3	PTPRF
BDH11	1.53635e-79	0.263951	0.652	0.503	4.20516e-75	3	BDH1
FN11	3.58427e-63	0.26349	0.899	0.818	9.81051e-59	3	FN1
ABCD3	8.75195e-75	0.262705	0.834	0.71	2.3955e-70	3	ABCD3
IFNLR1	5.5239e-47	0.262195	0.262	0.193	1.51195e-42	3	IFNLR1
SLC25A13	1.1586e-94	0.262144	0.874	0.73	3.1712e-90	3	SLC25A13
SLC51A1	1.21917e-43	0.2621	0.368	0.291	3.33699e-39	3	SLC51A
ANGPTL8	3.37161e-49	0.262061	0.278	0.199	9.22844e-45	3	ANGPTL8
BAIAP2L1	1.57816e-68	0.260475	0.48	0.372	4.31959e-64	3	BAIAP2L1
FAM20C1	4.14324e-42	0.26036	0.349	0.274	1.13405e-37	3	FAM20C
SLC22A10	1.32113e-54	0.260273	0.445	0.344	3.61608e-50	3	SLC22A10
DDX21	1.18829e-69	0.259696	0.409	0.308	3.25245e-65	3	DDX21
AC073332.1	1.46947e-38	0.259114	0.298	0.231	4.02208e-34	3	AC073332.1
SLC22A9	1.53302e-48	0.257792	0.345	0.268	4.19604e-44	3	SLC22A9
AC016831.7	3.34269e-67	0.257451	0.565	0.449	9.14927e-63	3	AC016831.7
MTSS2	1.23515e-56	0.257262	0.375	0.289	3.38073e-52	3	MTSS2
LPCAT3	4.3826e-66	0.257103	0.547	0.433	1.19956e-61	3	LPCAT3
GOLPH31	1.07472e-58	0.256175	0.73	0.615	2.94161e-54	3	GOLPH3
AL139383.1	1.36251e-64	0.255475	0.691	0.558	3.72932e-60	3	AL139383.1
DHODH	2.73002e-57	0.255191	0.309	0.223	7.47235e-53	3	DHODH
LEPR	4.31528e-66	0.254346	0.865	0.757	1.18113e-61	3	LEPR
IFT43	1.71138e-55	0.254322	0.498	0.401	4.68421e-51	3	IFT43
GSE11	1.4495e-80	0.253922	0.672	0.538	3.96743e-76	3	GSE1
GBE1	4.35604e-63	0.253697	0.815	0.679	1.19229e-58	3	GBE1
GBP2	2.14226e-36	0.252194	0.325	0.257	5.86357e-32	3	GBP2
ABCC61	1.09713e-64	0.251706	0.493	0.385	3.00295e-60	3	ABCC6
GAS2	1.74582e-71	0.251259	0.784	0.633	4.77849e-67	3	GAS2
TOX3	7.99686e-48	0.251178	0.569	0.468	2.18882e-43	3	TOX3
TEAD1	7.05055e-39	0.251082	0.816	0.712	1.92981e-34	3	TEAD1
TNS3	4.07382e-64	0.251023	0.86	0.737	1.11505e-59	3	TNS3
NRG1	1.59639e-46	0.250965	0.746	0.648	4.36947e-42	3	NRG1
CYP3A71	0	1.17727	0.819	0.606	0	4	CYP3A7
SDS1	0	1.1701	0.745	0.363	0	4	SDS
HAL	0	1.1399	0.9	0.467	0	4	HAL
CPS11	0	0.942365	0.998	0.939	0	4	CPS1
AL136456.1	0	0.916218	0.991	0.877	0	4	AL136456.1
AC007221.1	0	0.916114	0.757	0.261	0	4	AC007221.1
LEPR1	0	0.913679	0.984	0.751	0	4	LEPR
P4HA1	0	0.881223	0.904	0.63	0	4	P4HA1
PPARGC1A1	0	0.879353	0.98	0.722	0	4	PPARGC1A
SLC7A21	0	0.844124	0.98	0.742	0	4	SLC7A2
SLC38A4	0	0.843711	0.884	0.498	0	4	SLC38A4
SLC22A252	0	0.804241	0.857	0.397	0	4	SLC22A25
BHMT1	0	0.797656	0.869	0.531	0	4	BHMT
CPB2-AS1	0	0.79649	0.766	0.305	0	4	CPB2-AS1
LINC005982	0	0.790507	0.715	0.335	0	4	LINC00598
GREM2	0	0.768831	0.863	0.486	0	4	GREM2
CA5A2	0	0.760791	0.844	0.373	0	4	CA5A
ACMSD	0	0.755068	0.918	0.456	0	4	ACMSD
CPB2	0	0.75354	0.97	0.683	0	4	CPB2
PDE7B	0	0.751701	0.927	0.604	0	4	PDE7B
CUX22	0	0.749967	0.949	0.625	0	4	CUX2
SLCO1B12	0	0.747936	0.977	0.721	0	4	SLCO1B1
CYP2B62	0	0.745863	0.961	0.718	0	4	CYP2B6
GHR	0	0.743959	0.99	0.799	0	4	GHR
PDE3B	0	0.742685	0.961	0.66	0	4	PDE3B
ASL2	0	0.731733	0.904	0.5	0	4	ASL
PSD31	0	0.73131	0.999	0.876	0	4	PSD3
AC007262.21	0	0.731304	0.955	0.568	0	4	AC007262.2
FMO52	0	0.723747	0.906	0.567	0	4	FMO5
LINC01818	0	0.723297	0.771	0.353	0	4	LINC01818
HGD1	0	0.719963	0.99	0.709	0	4	HGD
APBA11	0	0.719097	0.909	0.553	0	4	APBA1
ABCB111	0	0.71623	0.978	0.686	0	4	ABCB11
GPT22	0	0.714014	0.879	0.465	0	4	GPT2
SLC23A21	0	0.706673	0.98	0.705	0	4	SLC23A2
CYP2A7	0	0.704394	0.591	0.255	0	4	CYP2A7
INSIG1	0	0.698231	0.878	0.572	0	4	INSIG1
AP000331.1	0	0.697656	0.677	0.305	0	4	AP000331.1
ELL21	0	0.6943	0.978	0.783	0	4	ELL2
DPYS1	0	0.694021	0.966	0.619	0	4	DPYS
FOXO1	0	0.691936	0.983	0.797	0	4	FOXO1
SLC27A21	0	0.68703	0.823	0.421	0	4	SLC27A2
AFM2	0	0.686203	0.969	0.611	0	4	AFM
AC018467.11	0	0.682657	0.788	0.364	0	4	AC018467.1
CYP3A52	0	0.678983	0.998	0.894	0	4	CYP3A5
ZC3H131	0	0.677925	0.959	0.653	0	4	ZC3H13
SORBS2	0	0.677755	0.999	0.89	0	4	SORBS2
ARG11	0	0.677084	0.923	0.539	0	4	ARG1
AC010280.11	0	0.675058	0.797	0.366	0	4	AC010280.1
SORL12	0	0.671022	0.931	0.593	0	4	SORL1
ALDH1A21	0	0.66622	0.951	0.614	0	4	ALDH1A2
LBP1	5.60558e-142	0.665978	0.79	0.546	1.5343e-137	4	LBP
EGFR2	0	0.664942	0.98	0.709	0	4	EGFR
PCSK62	0	0.660312	0.992	0.749	0	4	PCSK6
LINC011462	0	0.660127	0.981	0.669	0	4	LINC01146
AL391117.11	0	0.659562	0.999	0.864	0	4	AL391117.1
ADRA1A1	0	0.659393	0.978	0.684	0	4	ADRA1A
ARHGEF26	0	0.656996	0.935	0.569	0	4	ARHGEF26
IGF1	0	0.655835	0.783	0.38	0	4	IGF1
SLC22A101	0	0.655442	0.777	0.324	0	4	SLC22A10
DISC1FP1	0	0.651426	0.61	0.281	0	4	DISC1FP1
GLDC1	0	0.648838	0.867	0.432	0	4	GLDC
CYP2A61	0	0.641389	0.868	0.463	0	4	CYP2A6
SYBU	0	0.637696	0.85	0.447	0	4	SYBU
UPB12	0	0.628475	0.885	0.509	0	4	UPB1
PTCHD1-AS	0	0.62841	0.447	0.164	0	4	PTCHD1-AS
FBP11	0	0.62516	0.954	0.618	0	4	FBP1
NOS1AP1	0	0.624458	0.914	0.533	0	4	NOS1AP
AASS	0	0.624398	0.854	0.497	0	4	AASS
AFF3	0	0.623012	0.831	0.425	0	4	AFF3
EBNA1BP22	0	0.620342	0.937	0.552	0	4	EBNA1BP2
HMGCS21	0	0.616449	0.925	0.603	0	4	HMGCS2
GDA1	0	0.61257	0.959	0.638	0	4	GDA
ACSM2A2	0	0.610544	0.982	0.683	0	4	ACSM2A
TENM11	0	0.60976	0.878	0.447	0	4	TENM1
ASS12	0	0.60784	0.929	0.603	0	4	ASS1
SHROOM3	0	0.607727	0.961	0.654	0	4	SHROOM3
ACSL4	4.16297e-92	0.604457	0.743	0.528	1.13945e-87	4	ACSL4
LGR4	0	0.600476	0.87	0.494	0	4	LGR4
TPST11	2.52867e-298	0.596505	0.92	0.631	6.92123e-294	4	TPST1
AR	0	0.593701	0.92	0.546	0	4	AR
BDH12	0	0.592133	0.902	0.489	0	4	BDH1
ADGRA3	0	0.591472	0.941	0.572	0	4	ADGRA3
FYB22	0	0.590836	0.967	0.596	0	4	FYB2
C4BPB1	0	0.588585	0.979	0.67	0	4	C4BPB
SPATA6L1	0	0.585066	0.928	0.556	0	4	SPATA6L
GAS21	0	0.584328	0.956	0.623	0	4	GAS2
ERRFI11	0	0.582749	0.952	0.713	0	4	ERRFI1
CYP2C182	0	0.581889	0.93	0.527	0	4	CYP2C18
MAT1A	0	0.581445	0.911	0.564	0	4	MAT1A
PNPLA31	0	0.580996	0.877	0.462	0	4	PNPLA3
HPN2	0	0.580377	0.983	0.635	0	4	HPN
SETBP11	0	0.579772	0.985	0.734	0	4	SETBP1
GPLD1	0	0.577511	0.785	0.341	0	4	GPLD1
PID11	0	0.57696	0.967	0.766	0	4	PID1
CASC19	0	0.575859	0.781	0.397	0	4	CASC19
GOT11	0	0.575358	0.876	0.539	0	4	GOT1
LINC02197	0	0.57346	0.797	0.383	0	4	LINC02197
C52	0	0.572601	0.986	0.745	0	4	C5
IL6R1	0	0.571491	0.868	0.434	0	4	IL6R
ABCA82	0	0.570548	0.92	0.495	0	4	ABCA8
AP002518.21	0	0.569343	0.684	0.317	0	4	AP002518.2
ECHDC22	0	0.566178	0.982	0.661	0	4	ECHDC2
SRD5A1	0	0.564618	0.699	0.321	0	4	SRD5A1
FTCD2	0	0.564077	0.953	0.599	0	4	FTCD
CTH	0	0.558487	0.614	0.271	0	4	CTH
EPB41L4B	0	0.557305	0.767	0.356	0	4	EPB41L4B
BAAT2	6.6946e-256	0.548369	0.904	0.612	1.83238e-251	4	BAAT
SLC1A11	0	0.541867	0.905	0.54	0	4	SLC1A1
C6	0	0.541817	0.951	0.619	0	4	C6
TSHZ21	0	0.541647	0.999	0.93	0	4	TSHZ2
SIK2	2.03125e-302	0.539869	0.973	0.76	5.55973e-298	4	SIK2
ADGRL2	1.28842e-204	0.538544	0.987	0.869	3.52653e-200	4	ADGRL2
MYO1E1	0	0.53596	0.956	0.667	0	4	MYO1E
NAV21	0	0.534961	0.968	0.673	0	4	NAV2
DMGDH	0	0.534463	0.92	0.522	0	4	DMGDH
XDH2	0	0.534402	0.738	0.351	0	4	XDH
SLC41A2	0	0.531012	0.941	0.586	0	4	SLC41A2
FST1	0	0.53003	0.558	0.228	0	4	FST
ACSM2B2	0	0.529957	0.965	0.629	0	4	ACSM2B
ASGR12	0	0.52894	0.984	0.616	0	4	ASGR1
PIK3C2G2	0	0.528311	0.985	0.714	0	4	PIK3C2G
AMDHD1	0	0.524436	0.69	0.27	0	4	AMDHD1
RNF1521	0	0.52429	0.907	0.564	0	4	RNF152
LPA1	0	0.523749	0.639	0.239	0	4	LPA
TSHR1	0	0.522469	0.618	0.223	0	4	TSHR
GPC5	0	0.521382	0.424	0.155	0	4	GPC5
FAAH22	0	0.520246	0.754	0.378	0	4	FAAH2
LINC02027	0	0.520159	0.834	0.447	0	4	LINC02027
LPIN21	1.4987e-254	0.519856	0.937	0.657	4.1021e-250	4	LPIN2
CPN11	0	0.515898	0.69	0.299	0	4	CPN1
ESR11	4.24716e-257	0.515451	0.916	0.659	1.16249e-252	4	ESR1
G6PC2	2.93733e-229	0.514999	0.725	0.428	8.03977e-225	4	G6PC
SMOC12	0	0.514578	0.876	0.473	0	4	SMOC1
LINC02499	0	0.514451	0.883	0.503	0	4	LINC02499
PFKFB11	0	0.514128	0.84	0.403	0	4	PFKFB1
ID2	0	0.512019	0.781	0.429	0	4	ID2
GAREM11	0	0.510538	0.885	0.54	0	4	GAREM1
GYS2	0	0.510082	0.786	0.36	0	4	GYS2
RCL11	0	0.509889	0.843	0.428	0	4	RCL1
AC104461.1	0	0.509705	0.831	0.422	0	4	AC104461.1
MTUS21	0	0.509336	0.601	0.26	0	4	MTUS2
CYP2C92	0	0.508835	0.997	0.866	0	4	CYP2C9
HAO1	0	0.508549	0.837	0.456	0	4	HAO1
MTHFD2L1	0	0.507326	0.818	0.446	0	4	MTHFD2L
NSUN62	0	0.505365	0.994	0.769	0	4	NSUN6
FBXO21	0	0.505005	0.785	0.37	0	4	FBXO21
ENPP1	0	0.504333	0.867	0.452	0	4	ENPP1
DPF31	0	0.504246	0.697	0.287	0	4	DPF3
SIK3	0	0.502618	0.993	0.867	0	4	SIK3
LINC016871	0	0.501623	0.742	0.326	0	4	LINC01687
ACSL12	0	0.501096	0.997	0.872	0	4	ACSL1
CYP3A43	0	0.50069	0.59	0.261	0	4	CYP3A43
AGMO	0	0.497288	0.993	0.8	0	4	AGMO
AC007364.11	2.13393e-303	0.497114	0.949	0.632	5.84079e-299	4	AC007364.1
AL358232.21	0	0.497046	0.621	0.263	0	4	AL358232.2
IL1RAP	5.45547e-260	0.49516	0.934	0.652	1.49322e-255	4	IL1RAP
SLC13A52	0	0.494987	0.923	0.515	0	4	SLC13A5
PIK3R1	2.70439e-279	0.49396	0.936	0.641	7.40218e-275	4	PIK3R1
GLT1D1	0	0.491341	0.707	0.291	0	4	GLT1D1
PROX1-AS11	0	0.491265	0.807	0.425	0	4	PROX1-AS1
PAH1	0	0.490641	0.988	0.773	0	4	PAH
SLC2A91	0	0.490203	0.912	0.528	0	4	SLC2A9
HPGD	0	0.489699	0.632	0.283	0	4	HPGD
TENM21	9.73436e-184	0.48859	0.741	0.507	2.66439e-179	4	TENM2
TMEM45A	0	0.488389	0.749	0.363	0	4	TMEM45A
C92	0	0.485381	0.987	0.781	0	4	C9
ADK	0	0.485295	0.997	0.878	0	4	ADK
CPT1A	0	0.484646	0.898	0.544	0	4	CPT1A
SLC17A1	0	0.484089	0.663	0.266	0	4	SLC17A1
C4BPA2	0	0.483039	0.977	0.717	0	4	C4BPA
SLC25A15	0	0.482514	0.648	0.251	0	4	SLC25A15
ARHGEF10L2	0	0.482425	0.946	0.572	0	4	ARHGEF10L
MYOM12	1.82102e-197	0.481584	0.93	0.71	4.98432e-193	4	MYOM1
MYO1B1	1.96348e-294	0.481363	0.983	0.766	5.37424e-290	4	MYO1B
KMO	0	0.480368	0.719	0.34	0	4	KMO
KYNU	0	0.479331	0.878	0.523	0	4	KYNU
F51	0	0.477532	0.951	0.589	0	4	F5
TLCD4	0	0.47683	0.844	0.467	0	4	TLCD4
PPP2R1B1	0	0.475942	0.909	0.516	0	4	PPP2R1B
PLIN52	0	0.475475	0.905	0.469	0	4	PLIN5
PTGR11	4.36405e-279	0.47509	0.932	0.61	1.19448e-274	4	PTGR1
CDO11	0	0.475029	0.718	0.335	0	4	CDO1
AC004160.11	1.8695e-295	0.474924	0.917	0.587	5.11701e-291	4	AC004160.1
SLC39A142	6.43471e-249	0.473035	0.981	0.77	1.76124e-244	4	SLC39A14
AL450384.2	0	0.471693	0.827	0.395	0	4	AL450384.2
MLIP1	7.36842e-305	0.471538	0.832	0.476	2.01681e-300	4	MLIP
C8A2	0	0.469686	0.969	0.629	0	4	C8A
SORCS21	0	0.469181	0.56	0.203	0	4	SORCS2
SOX51	0	0.468918	0.998	0.933	0	4	SOX5
DLGAP2	0	0.46807	0.439	0.171	0	4	DLGAP2
BHMT22	0	0.468015	0.947	0.603	0	4	BHMT2
PC2	0	0.467508	0.832	0.408	0	4	PC
GADD45G	0	0.466684	0.538	0.199	0	4	GADD45G
SLC22A72	0	0.465648	0.841	0.44	0	4	SLC22A7
MLXIPL2	0	0.465593	0.962	0.57	0	4	MLXIPL
ADORA2A-AS12	0	0.464864	0.793	0.392	0	4	ADORA2A-AS1
MIR122HG2	9.9011e-299	0.46412	0.908	0.566	2.71003e-294	4	MIR122HG
AC104170.11	0	0.463954	0.713	0.318	0	4	AC104170.1
C8B2	0	0.462939	0.926	0.546	0	4	C8B
PLG2	0	0.4587	0.995	0.781	0	4	PLG
AL023755.1	0	0.457193	0.568	0.207	0	4	AL023755.1
NR1H4	0	0.455192	0.978	0.717	0	4	NR1H4
FAM20A	0	0.454165	0.816	0.434	0	4	FAM20A
SLC25A182	0	0.453289	0.727	0.316	0	4	SLC25A18
N4BP2L11	0	0.453205	0.905	0.519	0	4	N4BP2L1
AIG11	0	0.453176	0.976	0.714	0	4	AIG1
L3MBTL4	5.38555e-305	0.452542	0.986	0.742	1.47408e-300	4	L3MBTL4
ABCC62	0	0.451942	0.796	0.367	0	4	ABCC6
LINC01725	0	0.451723	0.819	0.444	0	4	LINC01725
RORA1	0	0.451438	1	0.977	0	4	RORA
PRKAG22	2.81038e-292	0.451111	0.97	0.697	7.69229e-288	4	PRKAG2
LINC02336	2.41569e-245	0.450844	0.507	0.255	6.61199e-241	4	LINC02336
MTHFS	0	0.450489	0.791	0.382	0	4	MTHFS
RND1	6.84325e-285	0.450305	0.297	0.112	1.87307e-280	4	RND1
BACH21	2.21719e-251	0.446401	0.952	0.687	6.06867e-247	4	BACH2
LURAP1L	0	0.446291	0.823	0.458	0	4	LURAP1L
PEPD1	0	0.445834	0.762	0.369	0	4	PEPD
AC007344.11	0	0.445686	0.614	0.285	0	4	AC007344.1
ZNF385B	0	0.445683	0.86	0.486	0	4	ZNF385B
CYP4F32	0	0.445491	0.947	0.576	0	4	CYP4F3
AC022784.1	0	0.444242	0.515	0.235	0	4	AC022784.1
RGN1	0	0.443162	0.863	0.458	0	4	RGN
CAPN121	0	0.443112	0.666	0.293	0	4	CAPN12
WDR72	9.81803e-221	0.442277	0.815	0.494	2.68729e-216	4	WDR72
SHANK22	0	0.442211	0.977	0.637	0	4	SHANK2
GPHN1	0	0.441399	1	0.951	0	4	GPHN
SERINC5	3.04511e-259	0.440436	0.963	0.674	8.33478e-255	4	SERINC5
POR2	0	0.440048	0.992	0.731	0	4	POR
NRG11	4.3467e-172	0.439475	0.893	0.64	1.18974e-167	4	NRG1
SFXN52	0	0.438641	0.863	0.456	0	4	SFXN5
TTC39C	7.53399e-263	0.438464	0.867	0.515	2.06213e-258	4	TTC39C
CDC14B	0	0.438392	0.846	0.457	0	4	CDC14B
CYP2C192	0	0.438077	0.864	0.439	0	4	CYP2C19
CFH2	0	0.437027	1	0.956	0	4	CFH
XYLB1	0	0.435708	0.825	0.402	0	4	XYLB
ABLIM11	1.53327e-213	0.435358	0.975	0.73	4.19672e-209	4	ABLIM1
FGF14	1.30737e-192	0.433916	0.785	0.497	3.57839e-188	4	FGF14
ANGPTL42	0	0.433369	0.625	0.297	0	4	ANGPTL4
ATRN	8.9726e-267	0.43329	0.931	0.602	2.45589e-262	4	ATRN
CFAP571	0	0.433027	0.616	0.245	0	4	CFAP57
BMERB1	0	0.431994	0.701	0.333	0	4	BMERB1
HNF4A-AS1	0	0.428798	0.573	0.227	0	4	HNF4A-AS1
CADM1	2.71597e-252	0.42867	0.929	0.605	7.43389e-248	4	CADM1
LARGE1	2.19465e-249	0.428258	0.957	0.676	6.00697e-245	4	LARGE1
MIR100HG	0	0.425688	0.738	0.385	0	4	MIR100HG
LINC02362	0	0.425686	0.529	0.17	0	4	LINC02362
CCNT2-AS1	0	0.424763	0.553	0.194	0	4	CCNT2-AS1
GRID1	0	0.42414	0.359	0.131	0	4	GRID1
AC113414.1	0	0.423198	0.542	0.226	0	4	AC113414.1
ABCC22	1.74162e-295	0.423162	0.934	0.568	4.76698e-291	4	ABCC2
UGP2	5.36654e-183	0.422731	0.951	0.713	1.46887e-178	4	UGP2
ATP2B22	0	0.42262	0.74	0.342	0	4	ATP2B2
PLPPR1	0	0.421315	0.587	0.237	0	4	PLPPR1
CRADD	6.30282e-273	0.420851	0.963	0.673	1.72514e-268	4	CRADD
SHMT1	0	0.420158	0.839	0.443	0	4	SHMT1
LIPC2	0	0.418706	0.749	0.367	0	4	LIPC
EXOC3L4	0	0.418494	0.659	0.257	0	4	EXOC3L4
TAT1	3.45556e-182	0.417817	0.884	0.603	9.45821e-178	4	TAT
TLE1	5.0394e-306	0.417297	0.846	0.475	1.37933e-301	4	TLE1
CGNL11	5.67947e-285	0.416732	0.867	0.51	1.55453e-280	4	CGNL1
PROS11	1.06701e-274	0.41552	0.954	0.651	2.92051e-270	4	PROS1
TFR22	0	0.414727	0.908	0.501	0	4	TFR2
LINC013441	0	0.412556	0.637	0.31	0	4	LINC01344
LONP22	6.67314e-256	0.412239	0.986	0.757	1.8265e-251	4	LONP2
NTN12	0	0.412108	0.686	0.316	0	4	NTN1
KCNT21	4.11652e-252	0.411619	0.984	0.779	1.12673e-247	4	KCNT2
THRB1	1.81218e-267	0.410802	0.978	0.741	4.96012e-263	4	THRB
TMEM245	1.16004e-289	0.409367	0.82	0.466	3.17514e-285	4	TMEM245
AL109930.11	0	0.409171	0.67	0.295	0	4	AL109930.1
TAT-AS1	0	0.406451	0.461	0.153	0	4	TAT-AS1
MFSD2A2	0	0.405989	0.7	0.362	0	4	MFSD2A
HNF4A2	0	0.405797	0.831	0.438	0	4	HNF4A
A1CF	4.79666e-257	0.404821	0.974	0.716	1.31289e-252	4	A1CF
MST12	0	0.404337	0.874	0.466	0	4	MST1
SUGCT1	2.08671e-250	0.404067	0.937	0.612	5.71152e-246	4	SUGCT
SNTB11	6.28766e-228	0.402394	0.97	0.718	1.721e-223	4	SNTB1
AC068631.1	0	0.401975	0.555	0.218	0	4	AC068631.1
FOXP2	2.9533e-205	0.401505	0.898	0.632	8.08348e-201	4	FOXP2
LINC01428	0	0.401353	0.53	0.22	0	4	LINC01428
SLC22A32	0	0.401016	0.84	0.452	0	4	SLC22A3
GBE11	4.18678e-224	0.400163	0.956	0.671	1.14596e-219	4	GBE1
OSBPL9	4.54119e-260	0.399848	0.961	0.658	1.24297e-255	4	OSBPL9
ERN11	0	0.39953	0.835	0.459	0	4	ERN1
DANT22	4.10401e-281	0.399088	0.925	0.566	1.12331e-276	4	DANT2
AL359915.1	0	0.398823	0.621	0.244	0	4	AL359915.1
LRP62	2.72929e-261	0.398232	0.96	0.639	7.47034e-257	4	LRP6
LINC005131	0	0.397867	0.708	0.323	0	4	LINC00513
NEDD4L	1.03306e-190	0.397235	0.859	0.543	2.8276e-186	4	NEDD4L
CFHR3	6.76162e-213	0.396447	0.756	0.459	1.85072e-208	4	CFHR3
AC005050.3	0	0.3963	0.421	0.132	0	4	AC005050.3
CHST9	2.18986e-180	0.395189	0.836	0.543	5.99388e-176	4	CHST9
CECR22	3.33048e-232	0.39508	0.675	0.384	9.11587e-228	4	CECR2
LINC02484	0	0.392414	0.551	0.242	0	4	LINC02484
MTHFD1	0	0.392279	0.836	0.442	0	4	MTHFD1
ANKUB1	0	0.392242	0.604	0.25	0	4	ANKUB1
CP2	2.99734e-240	0.391963	1	0.943	8.20401e-236	4	CP
A2M2	2.50149e-100	0.391798	0.995	0.934	6.84684e-96	4	A2M
TMEM131L	2.17892e-251	0.391451	0.883	0.544	5.96393e-247	4	TMEM131L
ACOT122	0	0.391253	0.791	0.42	0	4	ACOT12
PHLPP1	2.68941e-205	0.390592	0.906	0.613	7.36117e-201	4	PHLPP1
CFHR4	0	0.390015	0.686	0.303	0	4	CFHR4
LARP1B	1.19356e-265	0.389571	0.938	0.593	3.26689e-261	4	LARP1B
PCCA1	0	0.388547	0.999	0.911	0	4	PCCA
IRS2	9.20428e-308	0.387663	0.769	0.408	2.5193e-303	4	IRS2
MGLL2	9.89276e-264	0.38685	0.852	0.492	2.70775e-259	4	MGLL
RAPH1	1.83609e-206	0.386676	0.903	0.597	5.02557e-202	4	RAPH1
IL1RAPL21	2.18179e-205	0.386545	0.77	0.471	5.97179e-201	4	IL1RAPL2
PCK12	1.58376e-174	0.386172	0.95	0.777	4.33491e-170	4	PCK1
PDIA51	0	0.386148	0.85	0.45	0	4	PDIA5
LRRC28	0	0.385918	0.797	0.42	0	4	LRRC28
AKR1C8P2	0	0.384764	0.734	0.365	0	4	AKR1C8P
SGO1-AS1	2.34405e-268	0.384033	0.697	0.377	6.4159e-264	4	SGO1-AS1
COBL1	1.00901e-240	0.383674	0.924	0.581	2.76176e-236	4	COBL
AC087482.11	0	0.382514	0.754	0.364	0	4	AC087482.1
AC018742.1	0	0.379676	0.433	0.163	0	4	AC018742.1
SYT171	0	0.379399	0.673	0.305	0	4	SYT17
AC079142.1	3.76531e-282	0.379343	0.791	0.435	1.0306e-277	4	AC079142.1
FGGY2	8.91876e-232	0.379167	0.986	0.737	2.44115e-227	4	FGGY
RBFOX2	3.33761e-239	0.378794	0.977	0.741	9.13537e-235	4	RBFOX2
KLKB11	0	0.378525	0.787	0.406	0	4	KLKB1
FRRS1	0	0.378062	0.697	0.305	0	4	FRRS1
PSMA1	0	0.376282	0.799	0.422	0	4	PSMA1
PGM1	0	0.376157	0.804	0.422	0	4	PGM1
MBNL21	2.71808e-198	0.374413	0.992	0.883	7.43965e-194	4	MBNL2
AL139383.11	4.4989e-259	0.373735	0.899	0.546	1.23139e-254	4	AL139383.1
F122	0	0.373696	0.841	0.42	0	4	F12
NDST12	0	0.372994	0.802	0.41	0	4	NDST1
F112	0	0.37209	0.795	0.401	0	4	F11
SLC2A2	1.10089e-204	0.37205	0.817	0.51	3.01325e-200	4	SLC2A2
NR5A2	8.75015e-168	0.372034	0.948	0.692	2.395e-163	4	NR5A2
TGM21	1.26557e-127	0.371947	0.615	0.394	3.464e-123	4	TGM2
NBPF12	0	0.371067	0.649	0.289	0	4	NBPF12
DCAF6	1.15484e-239	0.370841	0.963	0.673	3.16091e-235	4	DCAF6
MSMO1	0	0.370539	0.686	0.342	0	4	MSMO1
TDO21	7.36785e-204	0.370374	0.874	0.557	2.01665e-199	4	TDO2
HSD17B7	0	0.369731	0.49	0.184	0	4	HSD17B7
SLC25A131	2.45916e-230	0.369722	0.975	0.725	6.73097e-226	4	SLC25A13
CPS1-IT1	0	0.369531	0.47	0.149	0	4	CPS1-IT1
GCH11	0	0.368318	0.791	0.419	0	4	GCH1
LINC01876	2.42876e-163	0.367706	0.542	0.318	6.64775e-159	4	LINC01876
WWC11	5.87416e-129	0.367333	0.83	0.561	1.60782e-124	4	WWC1
UAP1	0	0.367197	0.66	0.311	0	4	UAP1
STAT31	1.31836e-146	0.367097	0.947	0.724	3.60849e-142	4	STAT3
ALPK21	0	0.366557	0.518	0.227	0	4	ALPK2
EPB41L5	1.97699e-284	0.366552	0.904	0.528	5.41122e-280	4	EPB41L5
NEAT12	0	0.365416	1	0.999	0	4	NEAT1
DNAH142	3.26836e-289	0.365193	0.885	0.499	8.94582e-285	4	DNAH14
2023-03-02	0	0.364346	0.816	0.419	0	4	2023-03-02
SOCS2-AS1	0	0.364292	0.439	0.148	0	4	SOCS2-AS1
RALGAPA2	1.02119e-277	0.364247	0.995	0.838	2.79511e-273	4	RALGAPA2
BCO21	2.69376e-280	0.362887	0.844	0.473	7.37308e-276	4	BCO2
PAPSS2	2.6262e-175	0.362719	0.849	0.529	7.18818e-171	4	PAPSS2
CYP2C81	1.75032e-143	0.362457	0.977	0.802	4.79081e-139	4	CYP2C8
MCC1	1.85943e-218	0.362101	0.892	0.56	5.08945e-214	4	MCC
NFIA	2.3569e-221	0.361895	0.996	0.904	6.45106e-217	4	NFIA
ABCA10	0	0.36097	0.753	0.385	0	4	ABCA10
LDLRAD4	1.35426e-173	0.360895	0.969	0.75	3.70674e-169	4	LDLRAD4
SLC28A12	3.8308e-306	0.360776	0.825	0.439	1.04853e-301	4	SLC28A1
PHF8	0	0.36069	0.778	0.384	0	4	PHF8
ABTB21	9.49726e-275	0.360067	0.834	0.47	2.59949e-270	4	ABTB2
SCP21	8.59496e-154	0.359213	0.943	0.692	2.35253e-149	4	SCP2
NAMPT2	7.99609e-66	0.358293	0.93	0.769	2.18861e-61	4	NAMPT
FNDC3A	2.28321e-185	0.358158	0.962	0.723	6.24937e-181	4	FNDC3A
CRY2	0	0.356566	0.656	0.281	0	4	CRY2
SLC39A11	1.30586e-269	0.35585	0.866	0.496	3.57426e-265	4	SLC39A11
ATF6	5.58797e-214	0.355715	0.922	0.601	1.52948e-209	4	ATF6
RALGPS2	2.33896e-201	0.355222	0.933	0.628	6.40197e-197	4	RALGPS2
AC116362.1	0	0.355079	0.474	0.192	0	4	AC116362.1
ONECUT1	2.42882e-307	0.354939	0.854	0.47	6.64792e-303	4	ONECUT1
PDE11A	0	0.354513	0.627	0.263	0	4	PDE11A
ACO1	0	0.354315	0.773	0.392	0	4	ACO1
KLF12	2.45957e-201	0.353428	0.935	0.645	6.73208e-197	4	KLF12
ATF7IP2	1.28754e-291	0.352979	0.861	0.476	3.52412e-287	4	ATF7IP2
PPFIBP21	0	0.352848	0.829	0.443	0	4	PPFIBP2
ALDH8A1	0	0.35216	0.745	0.342	0	4	ALDH8A1
HGFAC2	0	0.35205	0.637	0.263	0	4	HGFAC
ZNF618	0	0.351474	0.768	0.39	0	4	ZNF618
AC242426.21	0	0.350792	0.587	0.263	0	4	AC242426.2
SCML11	0	0.350723	0.813	0.411	0	4	SCML1
DUSP10	0	0.350623	0.644	0.308	0	4	DUSP10
CYB5A1	4.33528e-217	0.350005	0.975	0.722	1.18661e-212	4	CYB5A
GLCE	0	0.348885	0.717	0.342	0	4	GLCE
NUGGC	0	0.347978	0.618	0.263	0	4	NUGGC
AGL	0	0.347499	0.688	0.308	0	4	AGL
CREB3L32	0	0.345833	0.578	0.272	0	4	CREB3L3
CRP2	2.42821e-44	0.345087	0.774	0.649	6.64625e-40	4	CRP
EPHX22	0	0.344379	0.755	0.366	0	4	EPHX2
APMAP1	0	0.343764	0.688	0.3	0	4	APMAP
ABCA61	3.13404e-248	0.343684	0.889	0.534	8.57818e-244	4	ABCA6
LINC013481	0	0.340836	0.738	0.344	0	4	LINC01348
CLYBL	2.04716e-244	0.340381	0.866	0.506	5.60329e-240	4	CLYBL
AP001042.1	0	0.338758	0.352	0.135	0	4	AP001042.1
EYS	0	0.338665	0.499	0.213	0	4	EYS
BCKDHB	3.06023e-209	0.338097	0.921	0.591	8.37616e-205	4	BCKDHB
KCND32	0	0.338015	0.724	0.355	0	4	KCND3
CXCL21	5.08594e-258	0.337968	0.756	0.419	1.39207e-253	4	CXCL2
NOCT	0	0.337161	0.47	0.182	0	4	NOCT
HSD17B21	8.65662e-213	0.337115	0.792	0.467	2.3694e-208	4	HSD17B2
MSRA1	2.44725e-224	0.336775	0.924	0.581	6.69837e-220	4	MSRA
ABLIM31	1.96235e-183	0.335984	0.953	0.683	5.37115e-179	4	ABLIM3
GFOD1	1.49982e-256	0.335762	0.77	0.427	4.10514e-252	4	GFOD1
GRAMD2B	1.82788e-263	0.335756	0.8	0.442	5.0031e-259	4	GRAMD2B
HIVEP1	1.33503e-187	0.33565	0.867	0.552	3.65411e-183	4	HIVEP1
GLYAT	0	0.335338	0.673	0.305	0	4	GLYAT
AL138828.1	0	0.334375	0.406	0.151	0	4	AL138828.1
SLC6A1	0	0.334307	0.606	0.261	0	4	SLC6A1
PROX11	3.67272e-183	0.334287	0.91	0.599	1.00526e-178	4	PROX1
ZHX3	7.75966e-301	0.33334	0.824	0.443	2.1239e-296	4	ZHX3
FOXP1	1.14703e-209	0.333034	0.997	0.901	3.13955e-205	4	FOXP1
MIA22	1.6854e-210	0.332347	0.972	0.67	4.61312e-206	4	MIA2
ST3GAL6	4.57429e-256	0.33223	0.86	0.496	1.25203e-251	4	ST3GAL6
AC016831.71	1.04442e-294	0.332196	0.807	0.435	2.85869e-290	4	AC016831.7
SLC17A92	0	0.331721	0.595	0.231	0	4	SLC17A9
AQP4-AS1	0	0.331081	0.528	0.223	0	4	AQP4-AS1
GALNT22	1.12914e-175	0.330953	0.943	0.658	3.09056e-171	4	GALNT2
BCL2L141	0	0.330923	0.588	0.243	0	4	BCL2L14
CDH1	5.24152e-220	0.33049	0.793	0.457	1.43466e-215	4	CDH1
AGTR11	6.79794e-235	0.32997	0.831	0.485	1.86066e-230	4	AGTR1
PANK1	0	0.328187	0.692	0.339	0	4	PANK1
AC243964.32	0	0.327444	0.711	0.332	0	4	AC243964.3
ABCG52	0	0.326425	0.707	0.349	0	4	ABCG5
VWA8	2.70299e-196	0.32637	0.978	0.741	7.39835e-192	4	VWA8
COBLL1	1.5361e-163	0.323553	0.946	0.672	4.20446e-159	4	COBLL1
ADGRG6	2.09851e-208	0.323144	0.924	0.592	5.74382e-204	4	ADGRG6
PON3	0	0.322469	0.815	0.425	0	4	PON3
PTPN32	1.38693e-228	0.321544	0.89	0.525	3.79616e-224	4	PTPN3
GREB1L	0	0.321373	0.604	0.279	0	4	GREB1L
TAFA5	0	0.321118	0.388	0.137	0	4	TAFA5
MACROD2	1.65033e-167	0.320988	0.923	0.642	4.51711e-163	4	MACROD2
PLGLB2	0	0.320444	0.619	0.243	0	4	PLGLB2
SLC30A102	2.38864e-300	0.320263	0.778	0.403	6.53794e-296	4	SLC30A10
NFIL3	0	0.318942	0.516	0.227	0	4	NFIL3
LINC012391	0	0.318862	0.658	0.302	0	4	LINC01239
HPN-AS1	0	0.31783	0.48	0.165	0	4	HPN-AS1
EFNA12	2.32646e-242	0.317806	0.641	0.341	6.36776e-238	4	EFNA1
MASP11	1.54409e-256	0.316579	0.858	0.486	4.22633e-252	4	MASP1
CDHR3	0	0.316111	0.591	0.251	0	4	CDHR3
AL589669.1	0	0.31607	0.296	0.097	0	4	AL589669.1
C4orf19	1.13086e-246	0.31594	0.842	0.483	3.09528e-242	4	C4orf19
GPC6	4.92712e-199	0.315798	0.999	0.923	1.3486e-194	4	GPC6
AC111000.4	0	0.315181	0.544	0.222	0	4	AC111000.4
ABCA5	2.36236e-271	0.31341	0.841	0.462	6.46602e-267	4	ABCA5
DRAIC	0	0.312215	0.366	0.112	0	4	DRAIC
H6PD1	3.17639e-291	0.312102	0.815	0.434	8.6941e-287	4	H6PD
MYO16	0	0.311946	0.546	0.217	0	4	MYO16
ZFHX3	4.51182e-139	0.311668	0.91	0.634	1.23493e-134	4	ZFHX3
AC022816.1	0	0.311551	0.594	0.277	0	4	AC022816.1
ASPG	0	0.311377	0.461	0.148	0	4	ASPG
AOX12	3.64411e-171	0.311223	0.883	0.601	9.9743e-167	4	AOX1
LRIG1	0	0.311045	0.534	0.242	0	4	LRIG1
ZKSCAN1	6.35879e-230	0.309914	0.897	0.535	1.74046e-225	4	ZKSCAN1
MTUS11	1.02462e-159	0.309697	0.948	0.68	2.8045e-155	4	MTUS1
DLC1	2.84434e-163	0.309436	0.962	0.721	7.78525e-159	4	DLC1
MTSS1	8.19963e-187	0.30943	0.984	0.771	2.24432e-182	4	MTSS1
AP002026.1	0	0.309388	0.476	0.194	0	4	AP002026.1
DECR1	9.48989e-247	0.309229	0.853	0.491	2.59748e-242	4	DECR1
SOCS2	0	0.307997	0.445	0.165	0	4	SOCS2
TOM1L1	0	0.307759	0.748	0.367	0	4	TOM1L1
CLMN2	1.67044e-174	0.307469	0.921	0.608	4.57216e-170	4	CLMN
TMEM220-AS1	0	0.307151	0.567	0.225	0	4	TMEM220-AS1
EHBP1	2.53165e-182	0.306506	0.994	0.89	6.92938e-178	4	EHBP1
ALDOB1	1.62863e-133	0.306169	0.99	0.908	4.45773e-129	4	ALDOB
PZP2	2.33997e-269	0.306083	0.586	0.288	6.40473e-265	4	PZP
SCN9A	4.97819e-281	0.305342	0.602	0.298	1.36258e-276	4	SCN9A
ITIH42	1.35505e-210	0.304795	0.998	0.851	3.70892e-206	4	ITIH4
PPARA2	7.7709e-172	0.30443	0.879	0.57	2.12697e-167	4	PPARA
NREP	4.7174e-258	0.303931	0.465	0.213	1.2912e-253	4	NREP
CYFIP2	0	0.303567	0.52	0.216	0	4	CYFIP2
AC096531.2	0	0.303421	0.425	0.143	0	4	AC096531.2
ZBTB16	4.54659e-140	0.302868	0.949	0.744	1.24445e-135	4	ZBTB16
TEAD11	2.263e-158	0.302301	0.961	0.704	6.19406e-154	4	TEAD1
SRD5A2	0	0.301967	0.484	0.198	0	4	SRD5A2
GRTP11	0	0.300763	0.675	0.311	0	4	GRTP1
ARMH1	0	0.300521	0.424	0.159	0	4	ARMH1
HSD17B13	2.79448e-306	0.30025	0.532	0.245	7.64878e-302	4	HSD17B13
DUSP161	9.61328e-153	0.30024	0.926	0.631	2.63125e-148	4	DUSP16
MAP7	3.69799e-230	0.299619	0.873	0.504	1.01218e-225	4	MAP7
NADK2	1.62337e-218	0.29918	0.838	0.488	4.44332e-214	4	NADK2
FGL11	2.48797e-140	0.298873	0.999	0.954	6.80981e-136	4	FGL1
TOX31	6.74958e-195	0.298395	0.774	0.457	1.84743e-190	4	TOX3
DPYD	5.30127e-204	0.297513	0.999	0.935	1.45101e-199	4	DPYD
SHROOM12	0	0.296159	0.697	0.33	0	4	SHROOM1
CMYA5	0	0.296141	0.444	0.161	0	4	CMYA5
SDC2	4.13647e-218	0.2957	0.747	0.425	1.13219e-213	4	SDC2
ERLIN1	0	0.295508	0.648	0.296	0	4	ERLIN1
FNDC3B1	4.27975e-138	0.295466	0.999	0.958	1.17141e-133	4	FNDC3B
LINC00862	0	0.294935	0.626	0.29	0	4	LINC00862
ATP2B41	4.95354e-179	0.294674	0.694	0.405	1.35583e-174	4	ATP2B4
GRB141	3.05853e-276	0.29356	0.835	0.445	8.37151e-272	4	GRB14
AC015871.7	0	0.293452	0.403	0.129	0	4	AC015871.7
PALM2-AKAP21	1.00475e-181	0.29343	0.983	0.77	2.75011e-177	4	PALM2-AKAP2
TTC382	0	0.293003	0.789	0.401	0	4	TTC38
GSDMB	0	0.292911	0.623	0.263	0	4	GSDMB
CDA1	0	0.292661	0.517	0.199	0	4	CDA
MGMT1	3.34549e-181	0.291985	0.894	0.577	9.15695e-177	4	MGMT
NBPF15	0	0.291824	0.567	0.232	0	4	NBPF15
AC112206.2	0	0.291788	0.393	0.125	0	4	AC112206.2
SLC22A1	0	0.291726	0.664	0.315	0	4	SLC22A1
GMDS-DT	2.81946e-160	0.291462	0.965	0.711	7.71715e-156	4	GMDS-DT
RUNDC3B	0	0.291299	0.625	0.29	0	4	RUNDC3B
GPAT31	2.4043e-276	0.289693	0.482	0.22	6.58082e-272	4	GPAT3
AC009879.4	0	0.286908	0.378	0.141	0	4	AC009879.4
ARRDC3	1.10929e-207	0.286696	0.563	0.298	3.03624e-203	4	ARRDC3
DEPDC7	0	0.286276	0.543	0.216	0	4	DEPDC7
AGXT2	9.68281e-179	0.285758	0.934	0.62	2.65028e-174	4	AGXT
DHODH1	0	0.285668	0.49	0.213	0	4	DHODH
CRYL1	1.24226e-258	0.284414	0.82	0.451	3.40018e-254	4	CRYL1
AP000919.2	0	0.284332	0.44	0.161	0	4	AP000919.2
NBPF11	0	0.284121	0.529	0.207	0	4	NBPF11
ADHFE1	0	0.283917	0.693	0.335	0	4	ADHFE1
HMGCS1	1.3982e-208	0.283613	0.659	0.36	3.82703e-204	4	HMGCS1
LDLR1	1.16721e-221	0.283437	0.807	0.468	3.19477e-217	4	LDLR
HIBADH	2.5484e-210	0.283427	0.871	0.517	6.97521e-206	4	HIBADH
TMEM45B	0	0.282827	0.47	0.189	0	4	TMEM45B
ACSS2	6.64558e-271	0.28157	0.535	0.254	1.81896e-266	4	ACSS2
HLF1	3.57398e-198	0.281521	0.822	0.489	9.78235e-194	4	HLF
AC104123.1	1.6786e-257	0.280997	0.71	0.374	4.59451e-253	4	AC104123.1
MAGI3	2.63485e-172	0.280941	0.914	0.585	7.21184e-168	4	MAGI3
ADGRG7	0	0.280833	0.576	0.267	0	4	ADGRG7
GCKR2	0	0.28032	0.744	0.364	0	4	GCKR
FDPS	0	0.280127	0.539	0.241	0	4	FDPS
FN12	1.3098e-109	0.28007	0.974	0.814	3.58505e-105	4	FN1
CNGA1	0	0.279725	0.459	0.184	0	4	CNGA1
GPAM2	2.06562e-182	0.279168	0.842	0.513	5.65381e-178	4	GPAM
CLDN14	0	0.278944	0.412	0.133	0	4	CLDN14
SND11	4.71205e-154	0.278622	0.975	0.719	1.28973e-149	4	SND1
ITPR2	7.96905e-162	0.278393	0.995	0.889	2.18121e-157	4	ITPR2
ACTR3C	0	0.278224	0.687	0.331	0	4	ACTR3C
SELENOO1	0	0.277765	0.736	0.353	0	4	SELENOO
CDC37L11	4.14996e-261	0.277615	0.713	0.372	1.13589e-256	4	CDC37L1
CEP57	4.37157e-270	0.277167	0.772	0.41	1.19654e-265	4	CEP57
SH3BP4	0	0.276979	0.634	0.297	0	4	SH3BP4
RAPGEF5	2.00455e-141	0.274979	0.963	0.752	5.48664e-137	4	RAPGEF5
GABARAPL1	0	0.274254	0.597	0.258	0	4	GABARAPL1
RNF1651	0	0.27417	0.522	0.225	0	4	RNF165
U91319.1	4.04551e-251	0.274136	0.467	0.219	1.1073e-246	4	U91319.1
ABHD21	3.2901e-111	0.273582	0.946	0.708	9.00532e-107	4	ABHD2
MEGF9	5.30594e-212	0.27351	0.774	0.44	1.45229e-207	4	MEGF9
R3HDM2	4.69171e-129	0.27327	0.96	0.707	1.28417e-124	4	R3HDM2
EXT12	5.16008e-140	0.273258	1	0.973	1.41236e-135	4	EXT1
PER3	7.14256e-241	0.273255	0.653	0.346	1.95499e-236	4	PER3
SEC16B2	0	0.272833	0.759	0.374	0	4	SEC16B
ERBB31	0	0.272593	0.721	0.354	0	4	ERBB3
SULT2A12	2.67212e-148	0.27245	0.871	0.563	7.31386e-144	4	SULT2A1
ZHX2	4.51356e-164	0.27237	0.917	0.603	1.23541e-159	4	ZHX2
SH3D191	7.2669e-123	0.27235	0.972	0.775	1.98902e-118	4	SH3D19
PCCA-DT	0	0.272176	0.512	0.201	0	4	PCCA-DT
ACAD111	2.58253e-218	0.272009	0.84	0.481	7.06864e-214	4	ACAD11
DCPS	0	0.271802	0.486	0.183	0	4	DCPS
AC084871.1	0	0.270754	0.357	0.114	0	4	AC084871.1
MIR646HG	4.32075e-206	0.270365	0.445	0.221	1.18263e-201	4	MIR646HG
MOCOS1	0	0.26977	0.568	0.245	0	4	MOCOS
RBKS	0	0.269638	0.607	0.266	0	4	RBKS
ABCG81	0	0.269155	0.573	0.255	0	4	ABCG8
TNRC6A	1.26996e-142	0.268889	0.979	0.747	3.47602e-138	4	TNRC6A
ITSN1	3.11844e-106	0.26785	0.952	0.722	8.53548e-102	4	ITSN1
ERGIC12	9.40728e-210	0.267535	0.855	0.502	2.57487e-205	4	ERGIC1
EVA1A	0	0.267409	0.598	0.253	0	4	EVA1A
LEAP21	5.63534e-195	0.26675	0.821	0.48	1.54245e-190	4	LEAP2
OSBPL6	0	0.266676	0.5	0.215	0	4	OSBPL6
GIPC2	0	0.265803	0.68	0.33	0	4	GIPC2
AFMID	0	0.265454	0.674	0.308	0	4	AFMID
USP6NL	2.2677e-169	0.265294	0.847	0.523	6.20691e-165	4	USP6NL
AC012404.1	0	0.265097	0.49	0.19	0	4	AC012404.1
AOPEP1	3.48447e-113	0.264459	0.996	0.871	9.53734e-109	4	AOPEP
BLNK1	2.61213e-267	0.263856	0.76	0.401	7.14967e-263	4	BLNK
SGK22	3.05754e-307	0.263854	0.716	0.352	8.3688e-303	4	SGK2
RANBP10	4.23326e-269	0.263372	0.731	0.38	1.15869e-264	4	RANBP10
OAF2	5.84028e-284	0.263038	0.741	0.379	1.59854e-279	4	OAF
KCNJ3	0	0.262949	0.286	0.093	0	4	KCNJ3
HAAO	0	0.26238	0.566	0.238	0	4	HAAO
PAPPA2	2.1621e-202	0.262344	0.342	0.156	5.91787e-198	4	PAPPA2
ACACB	6.15564e-184	0.261935	0.855	0.516	1.68486e-179	4	ACACB
DENND5B	2.22856e-150	0.261841	0.928	0.627	6.09979e-146	4	DENND5B
RAD54L2	4.82734e-275	0.260643	0.714	0.366	1.32129e-270	4	RAD54L2
SLC22A91	0	0.260607	0.57	0.254	0	4	SLC22A9
UROC1	0	0.259425	0.43	0.148	0	4	UROC1
C16orf70	0	0.259195	0.622	0.267	0	4	C16orf70
SLC22A23	2.30313e-225	0.259152	0.78	0.435	6.30389e-221	4	SLC22A23
MAOB	9.83877e-251	0.259133	0.781	0.42	2.69297e-246	4	MAOB
GLS2	0	0.258917	0.337	0.095	0	4	GLS2
HAO2	0	0.257486	0.504	0.192	0	4	HAO2
GNG12-AS1	2.41511e-212	0.257471	0.736	0.411	6.61041e-208	4	GNG12-AS1
FAM9B	0	0.257411	0.263	0.079	0	4	FAM9B
MIR99AHG	7.3633e-124	0.257398	0.98	0.801	2.01541e-119	4	MIR99AHG
MICU1	1.10696e-160	0.257098	0.88	0.559	3.02985e-156	4	MICU1
TDRD15	0	0.256285	0.355	0.111	0	4	TDRD15
DNAJC22	0	0.256254	0.638	0.291	0	4	DNAJC22
ETS22	9.43666e-143	0.256107	0.905	0.608	2.58291e-138	4	ETS2
CRPPA	0	0.256105	0.615	0.281	0	4	CRPPA
LINC02532	6.26037e-163	0.254357	0.937	0.633	1.71353e-158	4	LINC02532
TTC6	5.03907e-247	0.254314	0.776	0.416	1.37924e-242	4	TTC6
TMOD1	7.05957e-235	0.253123	0.452	0.215	1.93227e-230	4	TMOD1
IQSEC12	1.62561e-192	0.252781	0.832	0.492	4.44946e-188	4	IQSEC1
DOCK5	2.42463e-128	0.252198	0.941	0.657	6.63647e-124	4	DOCK5
DTX11	0	0.251513	0.474	0.201	0	4	DTX1
FHIT	6.1277e-125	0.25129	0.994	0.881	1.67721e-120	4	FHIT
DPYD-AS1	0	0.250991	0.467	0.187	0	4	DPYD-AS1
NR1I2	0	0.250734	0.453	0.161	0	4	NR1I2
PPP2R2A	8.17004e-162	0.250712	0.872	0.552	2.23622e-157	4	PPP2R2A
ARNTL2	0	0.2506	0.473	0.198	0	4	ARNTL2
LINC01807	0	0.250034	0.313	0.106	0	4	LINC01807
GCGR	0	0.250025	0.53	0.202	0	4	GCGR
CYP3A72	1.06824e-242	0.958952	0.81	0.607	2.92387e-238	5	CYP3A7
CPS12	0	0.861189	0.994	0.94	0	5	CPS1
ACSM2A3	0	0.824055	0.972	0.685	0	5	ACSM2A
FMO53	0	0.801713	0.86	0.57	0	5	FMO5
BHMT3	0	0.798662	0.814	0.535	0	5	BHMT
SLCO1B13	0	0.794859	0.964	0.722	0	5	SLCO1B1
SLC22A253	0	0.78265	0.767	0.403	0	5	SLC22A25
AP002518.22	2.67993e-264	0.77439	0.573	0.324	7.33523e-260	5	AP002518.2
ACSM2B3	0	0.759489	0.948	0.63	0	5	ACSM2B
P4HA11	3.62787e-232	0.757437	0.837	0.634	9.92985e-228	5	P4HA1
GPT23	0	0.746037	0.816	0.469	0	5	GPT2
ADRA1A2	0	0.736748	0.96	0.685	0	5	ADRA1A
AKR1C8P3	0	0.722872	0.716	0.367	0	5	AKR1C8P
CYP3A42	6.11064e-153	0.711433	0.749	0.577	1.67254e-148	5	CYP3A4
LINC018181	0	0.710403	0.665	0.361	0	5	LINC01818
MYOM13	0	0.708922	0.918	0.711	0	5	MYOM1
CYP2C93	0	0.701674	0.994	0.866	0	5	CYP2C9
PCSK63	0	0.69688	0.984	0.75	0	5	PCSK6
SLC38A41	5.64137e-306	0.689993	0.794	0.505	1.5441e-301	5	SLC38A4
CUX23	0	0.68632	0.908	0.628	0	5	CUX2
SLC27A22	0	0.678874	0.744	0.427	0	5	SLC27A2
EBNA1BP23	0	0.660649	0.903	0.555	0	5	EBNA1BP2
UPB13	0	0.660585	0.83	0.513	0	5	UPB1
EGFR3	0	0.658829	0.956	0.711	0	5	EGFR
FTCD3	0	0.654308	0.91	0.602	0	5	FTCD
LEPR2	0	0.652705	0.952	0.753	0	5	LEPR
CYP2B63	4.99144e-248	0.651633	0.911	0.721	1.36621e-243	5	CYP2B6
ABCB112	0	0.649847	0.948	0.688	0	5	ABCB11
SLC22A102	0	0.644753	0.647	0.333	0	5	SLC22A10
AR1	0	0.640861	0.859	0.551	0	5	AR
NOS1AP2	0	0.636094	0.835	0.538	0	5	NOS1AP
BAAT3	1.0444e-210	0.631295	0.846	0.616	2.85863e-206	5	BAAT
PPARGC1A2	4.09084e-290	0.629445	0.944	0.725	1.1197e-285	5	PPARGC1A
AFM3	0	0.628833	0.924	0.614	0	5	AFM
TENM22	2.07347e-226	0.628173	0.745	0.507	5.67531e-222	5	TENM2
MLIP2	6.16087e-306	0.623065	0.785	0.479	1.68629e-301	5	MLIP
ARG12	0	0.621808	0.851	0.544	0	5	ARG1
SLC1A12	0	0.615452	0.836	0.545	0	5	SLC1A1
HGD2	0	0.612258	0.964	0.711	0	5	HGD
C53	0	0.611114	0.97	0.746	0	5	C5
DMGDH1	0	0.610202	0.849	0.527	0	5	DMGDH
ASGR13	0	0.605962	0.964	0.618	0	5	ASGR1
IL1RAPL22	4.29847e-248	0.601998	0.741	0.473	1.17653e-243	5	IL1RAPL2
AOX13	0	0.601155	0.885	0.602	0	5	AOX1
G6PC3	4.87006e-174	0.601064	0.647	0.433	1.33299e-169	5	G6PC
SDS2	8.46302e-107	0.597684	0.539	0.376	2.31641e-102	5	SDS
HPN3	0	0.595183	0.958	0.637	0	5	HPN
ARHGEF261	1.05072e-307	0.594008	0.863	0.574	2.87592e-303	5	ARHGEF26
GREM21	3.79045e-254	0.593319	0.772	0.492	1.03748e-249	5	GREM2
RGN2	0	0.592229	0.783	0.464	0	5	RGN
AL391117.12	0	0.591344	0.993	0.865	0	5	AL391117.1
BDH13	0	0.591275	0.834	0.493	0	5	BDH1
LINC011463	0	0.588746	0.95	0.671	0	5	LINC01146
C4BPB2	0	0.586344	0.947	0.672	0	5	C4BPB
CA5A3	0	0.583933	0.72	0.382	0	5	CA5A
FYB23	0	0.58116	0.921	0.599	0	5	FYB2
ELL22	3.6484e-207	0.578223	0.953	0.785	9.98604e-203	5	ELL2
AC007344.12	2.38516e-301	0.577848	0.553	0.289	6.52842e-297	5	AC007344.1
DPYS2	0	0.575549	0.912	0.623	0	5	DPYS
AC010280.12	0	0.574028	0.679	0.374	0	5	AC010280.1
MLXIPL3	0	0.568394	0.911	0.574	0	5	MLXIPL
ADGRA31	9.41307e-307	0.566482	0.857	0.578	2.57645e-302	5	ADGRA3
HMGCS22	3.86608e-284	0.563014	0.875	0.607	1.05819e-279	5	HMGCS2
GAS22	0	0.561679	0.906	0.627	0	5	GAS2
ACSL13	0	0.559909	0.994	0.873	0	5	ACSL1
WDR721	4.68123e-193	0.55907	0.737	0.499	1.2813e-188	5	WDR72
SYBU1	2.08399e-286	0.558946	0.743	0.454	5.70408e-282	5	SYBU
MYO1B2	1.95635e-292	0.557198	0.961	0.768	5.35473e-288	5	MYO1B
CYP2C82	3.34281e-260	0.556291	0.966	0.803	9.14962e-256	5	CYP2C8
MIR122HG3	5.46783e-204	0.552729	0.828	0.572	1.4966e-199	5	MIR122HG
CLMN3	7.41845e-284	0.552491	0.884	0.61	2.0305e-279	5	CLMN
ACMSD1	0	0.551067	0.792	0.465	0	5	ACMSD
TPRG12	3.49566e-298	0.550967	0.949	0.728	9.56798e-294	5	TPRG1
C8A3	0	0.549132	0.925	0.632	0	5	C8A
ABCA83	0	0.54751	0.822	0.502	0	5	ABCA8
C61	0	0.54593	0.911	0.622	0	5	C6
PLG3	0	0.542261	0.986	0.782	0	5	PLG
PID12	5.84341e-270	0.541456	0.937	0.768	1.5994e-265	5	PID1
GPHN2	0	0.538922	0.999	0.951	0	5	GPHN
AGMO1	0	0.537926	0.978	0.801	0	5	AGMO
C93	0	0.537634	0.969	0.782	0	5	C9
SORL13	5.46189e-253	0.537253	0.867	0.597	1.49497e-248	5	SORL1
AC242426.22	3.35592e-237	0.535004	0.492	0.269	9.1855e-233	5	AC242426.2
CYP2C183	0	0.534826	0.846	0.532	0	5	CYP2C18
LPA2	0	0.533135	0.508	0.248	0	5	LPA
PLIN53	0	0.529389	0.811	0.475	0	5	PLIN5
C8B3	0	0.528981	0.866	0.55	0	5	C8B
PDE3B1	6.56905e-224	0.528014	0.907	0.664	1.79801e-219	5	PDE3B
ADH4	1.06808e-186	0.527123	0.771	0.539	2.92343e-182	5	ADH4
ENPP11	0	0.524473	0.774	0.458	0	5	ENPP1
SLC7A22	7.50889e-208	0.523709	0.943	0.745	2.05526e-203	5	SLC7A2
CYP2C193	1.13495e-271	0.523692	0.747	0.447	3.10648e-267	5	CYP2C19
CFHR41	0	0.523537	0.586	0.31	0	5	CFHR4
GHR1	2.35546e-264	0.52153	0.971	0.801	6.44713e-260	5	GHR
SIK21	1.85414e-223	0.520889	0.941	0.762	5.07497e-219	5	SIK2
HAO11	2.18656e-290	0.518343	0.761	0.462	5.98484e-286	5	HAO1
ZNF385B1	4.71018e-269	0.517208	0.787	0.491	1.28922e-264	5	ZNF385B
SLC13A53	0	0.516546	0.851	0.521	0	5	SLC13A5
CYP3A431	7.21884e-215	0.516297	0.486	0.268	1.97587e-210	5	CYP3A43
ECHDC23	0	0.513992	0.944	0.664	0	5	ECHDC2
SUGCT2	6.39914e-273	0.51326	0.891	0.616	1.75151e-268	5	SUGCT
SULT2A13	1.37912e-252	0.513175	0.847	0.565	3.77478e-248	5	SULT2A1
AASS1	5.05443e-183	0.512678	0.749	0.504	1.38345e-178	5	AASS
GADD45G1	1.46716e-266	0.511894	0.428	0.206	4.01576e-262	5	GADD45G
SMOC13	2.22963e-299	0.510722	0.793	0.479	6.10272e-295	5	SMOC1
LINC016872	0	0.510467	0.633	0.334	0	5	LINC01687
SERINC51	6.24287e-244	0.50907	0.916	0.677	1.70874e-239	5	SERINC5
CYP3A53	4.61879e-239	0.509065	0.995	0.895	1.26421e-234	5	CYP3A5
C4BPA3	3.24325e-299	0.508955	0.953	0.719	8.8771e-295	5	C4BPA
COBLL11	1.04923e-264	0.508662	0.916	0.674	2.87186e-260	5	COBLL1
SOX52	0	0.506512	0.996	0.933	0	5	SOX5
PZP3	3.40056e-213	0.506428	0.517	0.293	9.30767e-209	5	PZP
SLC22A33	1.15121e-284	0.50526	0.764	0.457	3.15097e-280	5	SLC22A3
CPB2-AS11	8.20163e-280	0.501279	0.586	0.317	2.24487e-275	5	CPB2-AS1
SORBS21	0	0.501123	0.995	0.891	0	5	SORBS2
ADORA2A-AS13	6.06104e-301	0.500965	0.701	0.398	1.65897e-296	5	ADORA2A-AS1
BHMT23	1.51468e-290	0.50025	0.893	0.607	4.14582e-286	5	BHMT2
PSD32	4.3945e-297	0.500112	0.991	0.877	1.20282e-292	5	PSD3
LINC024841	1.47166e-246	0.498733	0.475	0.247	4.02808e-242	5	LINC02484
POR3	0	0.498237	0.978	0.732	0	5	POR
AC007262.22	2.27361e-263	0.498199	0.865	0.574	6.2231e-259	5	AC007262.2
LRP63	1.40808e-279	0.498122	0.918	0.643	3.85405e-275	5	LRP6
EPB41L4B1	3.1538e-279	0.498002	0.642	0.364	8.63226e-275	5	EPB41L4B
TFR23	0	0.49719	0.835	0.506	0	5	TFR2
CTNNA3	3.60327e-190	0.496542	0.628	0.398	9.8625e-186	5	CTNNA3
FOXO11	2.18049e-172	0.49594	0.953	0.799	5.96822e-168	5	FOXO1
NTN13	9.34424e-302	0.495109	0.604	0.322	2.55761e-297	5	NTN1
TENM12	2.01198e-264	0.494936	0.752	0.455	5.507e-260	5	TENM1
ESR12	1.92503e-210	0.494592	0.892	0.661	5.26899e-206	5	ESR1
GPAM3	1.01296e-228	0.494025	0.789	0.516	2.77256e-224	5	GPAM
INSIG11	5.69877e-181	0.492997	0.798	0.577	1.55981e-176	5	INSIG1
IL1RAP1	2.34738e-200	0.492688	0.882	0.655	6.42503e-196	5	IL1RAP
CFH3	0	0.492051	1	0.956	0	5	CFH
ALDH1L12	3.49953e-281	0.491167	0.557	0.297	9.57855e-277	5	ALDH1L1
CFAP572	6.40157e-299	0.489809	0.501	0.253	1.75217e-294	5	CFAP57
HNF4A-AS11	8.28987e-306	0.488492	0.478	0.233	2.26902e-301	5	HNF4A-AS1
AC004160.12	3.41517e-228	0.487043	0.848	0.592	9.34767e-224	5	AC004160.1
SLC22A73	3.70292e-274	0.486739	0.748	0.446	1.01352e-269	5	SLC22A7
ASS13	5.23027e-206	0.485618	0.866	0.607	1.43158e-201	5	ASS1
RNF1522	8.44928e-174	0.484794	0.805	0.57	2.31265e-169	5	RNF152
TSHR2	2.8717e-248	0.484503	0.453	0.233	7.86014e-244	5	TSHR
LINC017251	2.13049e-231	0.484409	0.719	0.451	5.83136e-227	5	LINC01725
TOX32	1.77261e-207	0.483717	0.718	0.461	4.8518e-203	5	TOX3
FGGY3	1.63561e-282	0.480464	0.959	0.739	4.47682e-278	5	FGGY
CDO12	1.38201e-239	0.479592	0.602	0.342	3.78269e-235	5	CDO1
ASL3	1.19656e-241	0.478415	0.799	0.507	3.2751e-237	5	ASL
PTGR12	8.77111e-239	0.473053	0.885	0.613	2.40074e-234	5	PTGR1
GOT12	1.79002e-194	0.472942	0.799	0.544	4.89946e-190	5	GOT1
PHLPP11	1.13803e-226	0.472106	0.866	0.616	3.1149e-222	5	PHLPP1
CYP2E12	1.57412e-163	0.471169	0.917	0.77	4.30853e-159	5	CYP2E1
SNTB12	8.58399e-248	0.467482	0.945	0.72	2.34952e-243	5	SNTB1
SFXN53	6.23548e-273	0.466042	0.766	0.463	1.70671e-268	5	SFXN5
PIK3C2G3	3.67403e-270	0.46481	0.951	0.716	1.00562e-265	5	PIK3C2G
LINC013442	8.58316e-198	0.46254	0.542	0.316	2.3493e-193	5	LINC01344
CFHR31	2.17903e-186	0.462377	0.7	0.463	5.96421e-182	5	CFHR3
BX284613.2	1.23286e-248	0.462288	0.489	0.258	3.37445e-244	5	BX284613.2
IL6R2	1.2786e-265	0.460472	0.739	0.442	3.49966e-261	5	IL6R
PRKAG23	1.76595e-236	0.460001	0.937	0.7	4.83358e-232	5	PRKAG2
FMO3	9.64522e-279	0.459734	0.769	0.46	2.63999e-274	5	FMO3
AL358232.22	4.19807e-210	0.459044	0.49	0.271	1.14905e-205	5	AL358232.2
LIPC3	3.76923e-235	0.458131	0.639	0.374	1.03168e-230	5	LIPC
MAT1A1	1.17181e-206	0.457992	0.843	0.569	3.20735e-202	5	MAT1A
BCL2L142	7.73037e-243	0.456505	0.473	0.251	2.11588e-238	5	BCL2L14
PCK13	7.0864e-166	0.45586	0.924	0.779	1.93962e-161	5	PCK1
KCNT22	1.94026e-235	0.455472	0.963	0.78	5.31069e-231	5	KCNT2
UGP21	5.78762e-157	0.455056	0.905	0.717	1.58413e-152	5	UGP2
SLC23A22	5.79348e-210	0.454131	0.937	0.709	1.58573e-205	5	SLC23A2
ALAS12	1.22154e-201	0.453812	0.718	0.458	3.34348e-197	5	ALAS1
APBA12	1.31894e-142	0.453526	0.784	0.561	3.61008e-138	5	APBA1
HNF4A3	1.15752e-273	0.452537	0.748	0.444	3.16825e-269	5	HNF4A
ACOT123	1.07758e-249	0.452502	0.721	0.425	2.94944e-245	5	ACOT12
CYP4F33	8.19249e-269	0.451334	0.885	0.581	2.24237e-264	5	CYP4F3
MTHFD2L2	5.95186e-186	0.449494	0.697	0.454	1.62908e-181	5	MTHFD2L
SLC39A143	4.06255e-211	0.448702	0.962	0.772	1.11196e-206	5	SLC39A14
SLC25A183	7.59695e-271	0.448658	0.593	0.325	2.07936e-266	5	SLC25A18
CYP2A62	5.87959e-187	0.448627	0.722	0.473	1.6093e-182	5	CYP2A6
MTUS12	4.93351e-223	0.448248	0.915	0.683	1.35035e-218	5	MTUS1
KLKB12	3.20914e-249	0.447094	0.69	0.413	8.78375e-245	5	KLKB1
PGM11	6.87777e-247	0.443647	0.712	0.428	1.88252e-242	5	PGM1
SLC25A132	5.79451e-249	0.440929	0.95	0.727	1.58602e-244	5	SLC25A13
SLC1A2	1.89321e-185	0.436377	0.457	0.256	5.18191e-181	5	SLC1A2
RORA2	0	0.435546	1	0.977	0	5	RORA
LINC024991	3.49664e-212	0.434983	0.796	0.509	9.57064e-208	5	LINC02499
LINC020271	8.51091e-216	0.434962	0.725	0.454	2.32952e-211	5	LINC02027
F52	1.69634e-239	0.434512	0.892	0.593	4.64306e-235	5	F5
AC007364.12	9.14309e-194	0.434376	0.89	0.636	2.50255e-189	5	AC007364.1
AP002026.11	3.33649e-227	0.433424	0.4	0.2	9.13232e-223	5	AP002026.1
ABTB22	3.72837e-203	0.433378	0.741	0.476	1.02049e-198	5	ABTB2
AC068631.11	8.05114e-255	0.431057	0.447	0.225	2.20368e-250	5	AC068631.1
AIG12	6.97969e-221	0.430931	0.944	0.716	1.91041e-216	5	AIG1
PROX1-AS12	5.9666e-174	0.430912	0.671	0.434	1.63312e-169	5	PROX1-AS1
ALDH1A22	5.24289e-183	0.430381	0.877	0.619	1.43503e-178	5	ALDH1A2
MTHFD11	2.94118e-266	0.429963	0.747	0.448	8.05031e-262	5	MTHFD1
ITPR21	1.10805e-270	0.428606	0.988	0.889	3.03283e-266	5	ITPR2
PDIA52	1.37908e-256	0.428573	0.757	0.456	3.77467e-252	5	PDIA5
SRD5A11	4.93774e-190	0.424175	0.555	0.33	1.35151e-185	5	SRD5A1
HLF2	3.91672e-222	0.423958	0.777	0.492	1.07205e-217	5	HLF
ABCA62	6.02451e-235	0.423342	0.828	0.538	1.64897e-230	5	ABCA6
BACH22	6.54363e-188	0.42266	0.917	0.69	1.79106e-183	5	BACH2
GYS21	3.98515e-245	0.421867	0.643	0.37	1.09077e-240	5	GYS2
SPATA6L2	2.14945e-190	0.421752	0.826	0.563	5.88327e-186	5	SPATA6L
GPLD11	7.41731e-268	0.42135	0.63	0.351	2.03019e-263	5	GPLD1
PAH2	5.65499e-234	0.421011	0.974	0.775	1.54783e-229	5	PAH
SLC30A103	3.42763e-217	0.420812	0.675	0.41	9.38178e-213	5	SLC30A10
NADK21	2.81358e-227	0.419838	0.775	0.492	7.70106e-223	5	NADK2
ERRFI12	3.19927e-127	0.417686	0.889	0.717	8.75672e-123	5	ERRFI1
NSUN63	1.18729e-258	0.417604	0.988	0.77	3.24974e-254	5	NSUN6
F113	5.85079e-254	0.417264	0.698	0.408	1.60142e-249	5	F11
MTUS22	1.2259e-172	0.41717	0.471	0.268	3.35542e-168	5	MTUS2
GRB142	6.97831e-240	0.41682	0.738	0.452	1.91003e-235	5	GRB14
XYLB2	4.87355e-258	0.416485	0.701	0.411	1.33394e-253	5	XYLB
LEAP22	3.37777e-193	0.416118	0.743	0.486	9.24531e-189	5	LEAP2
ABCC23	9.35651e-240	0.415888	0.884	0.572	2.56097e-235	5	ABCC2
ACADSB	1.23989e-213	0.415387	0.61	0.368	3.39371e-209	5	ACADSB
CYB5A2	2.93238e-230	0.414761	0.946	0.724	8.02623e-226	5	CYB5A
LGR41	1.17569e-173	0.414331	0.75	0.502	3.21799e-169	5	LGR4
CTH1	1.9836e-163	0.413358	0.481	0.279	5.42931e-159	5	CTH
CECR23	2.43896e-165	0.413105	0.61	0.388	6.67567e-161	5	CECR2
PANK11	1.21324e-217	0.412521	0.595	0.346	3.32076e-213	5	PANK1
ABCG53	4.37223e-237	0.4124	0.619	0.355	1.19672e-232	5	ABCG5
PIK3R11	1.25194e-159	0.411241	0.862	0.646	3.42667e-155	5	PIK3R1
PPP2R1B2	2.9396e-211	0.410792	0.805	0.523	8.04598e-207	5	PPP2R1B
NUGGC1	5.07851e-250	0.409682	0.51	0.27	1.39004e-245	5	NUGGC
LINC012392	1.8424e-237	0.409165	0.557	0.309	5.04282e-233	5	LINC01239
N4BP2L12	8.79469e-217	0.407252	0.807	0.526	2.40719e-212	5	N4BP2L1
FAAH23	1.95411e-181	0.40615	0.622	0.386	5.3486e-177	5	FAAH2
AC022784.11	2.24943e-147	0.405431	0.413	0.241	6.15691e-143	5	AC022784.1
FRRS11	9.43697e-258	0.404995	0.571	0.313	2.58299e-253	5	FRRS1
AC087482.12	9.5019e-233	0.404623	0.641	0.372	2.60077e-228	5	AC087482.1
BCKDHB1	5.9127e-185	0.402254	0.848	0.596	1.61836e-180	5	BCKDHB
SIK31	2.81557e-187	0.401372	0.981	0.868	7.7065e-183	5	SIK3
SHMT11	2.27176e-215	0.400683	0.726	0.45	6.21802e-211	5	SHMT1
FOXP21	1.15062e-149	0.399852	0.85	0.635	3.14937e-145	5	FOXP2
CPT1A1	6.83701e-183	0.399561	0.813	0.55	1.87136e-178	5	CPT1A
ITIH43	3.28402e-249	0.39919	0.989	0.852	8.9887e-245	5	ITIH4
SDC21	1.13708e-177	0.398818	0.675	0.43	3.1123e-173	5	SDC2
ABCC63	1.74316e-238	0.396445	0.647	0.377	4.77121e-234	5	ABCC6
CPB21	3.17669e-170	0.396337	0.91	0.687	8.69492e-166	5	CPB2
GLYAT1	1.48449e-245	0.395932	0.566	0.312	4.0632e-241	5	GLYAT
LINC005983	1.38096e-135	0.395416	0.548	0.346	3.77982e-131	5	LINC00598
SCP22	1.90651e-147	0.394135	0.893	0.696	5.21832e-143	5	SCP2
TDO22	5.37233e-149	0.393903	0.792	0.562	1.47046e-144	5	TDO2
TLCD41	1.02489e-173	0.393748	0.722	0.475	2.80523e-169	5	TLCD4
FNDC3B2	6.89957e-216	0.39352	0.997	0.958	1.88848e-211	5	FNDC3B
COBL2	6.46469e-185	0.392416	0.859	0.586	1.76945e-180	5	COBL
A2M3	1.28519e-80	0.390069	0.987	0.934	3.5177e-76	5	A2M
A1CF1	1.15954e-197	0.389077	0.942	0.718	3.17377e-193	5	A1CF
TOX1	2.54605e-79	0.388083	0.479	0.337	6.9688e-75	5	TOX
PPARA3	1.04433e-171	0.38797	0.83	0.573	2.85843e-167	5	PPARA
CXCL22	1.06598e-155	0.387623	0.654	0.425	2.91771e-151	5	CXCL2
PTPN33	3.33576e-201	0.386976	0.819	0.53	9.13031e-197	5	PTPN3
AC073332.11	1.0003e-157	0.386446	0.399	0.225	2.73793e-153	5	AC073332.1
TSHZ22	3.15553e-273	0.3864	0.998	0.93	8.63701e-269	5	TSHZ2
KCND33	1.26285e-215	0.386058	0.62	0.362	3.45655e-211	5	KCND3
MTSS11	1.61252e-207	0.385232	0.962	0.773	4.41363e-203	5	MTSS1
CRP3	2.44504e-49	0.383463	0.782	0.648	6.69232e-45	5	CRP
PFKFB12	1.53675e-219	0.383346	0.698	0.413	4.20623e-215	5	PFKFB1
AL136456.11	1.10152e-108	0.382089	0.967	0.879	3.01498e-104	5	AL136456.1
ADAMTS172	7.57848e-117	0.381748	0.515	0.336	2.07431e-112	5	ADAMTS17
AL109930.12	1.39979e-180	0.381487	0.514	0.305	3.83137e-176	5	AL109930.1
LARP1B1	6.18089e-180	0.381262	0.86	0.598	1.69177e-175	5	LARP1B
HSD11B12	1.34998e-173	0.379984	0.541	0.327	3.69502e-169	5	HSD11B1
PON31	8.4697e-213	0.37856	0.702	0.433	2.31824e-208	5	PON3
RCL12	7.28246e-182	0.378227	0.695	0.438	1.99328e-177	5	RCL1
PHF81	5.0198e-202	0.377997	0.641	0.393	1.37397e-197	5	PHF8
IGFBP22	1.02461e-158	0.377494	0.618	0.391	2.80445e-154	5	IGFBP2
ZKSCAN11	2.48186e-195	0.376401	0.812	0.541	6.7931e-191	5	ZKSCAN1
AL359915.11	3.9267e-232	0.375978	0.48	0.253	1.07478e-227	5	AL359915.1
MST13	1.55822e-221	0.374966	0.765	0.473	4.265e-217	5	MST1
ABCG82	7.22542e-215	0.37474	0.481	0.261	1.97767e-210	5	ABCG8
GLT1D11	6.18495e-193	0.374569	0.524	0.303	1.69288e-188	5	GLT1D1
HGFAC3	5.85226e-255	0.373863	0.519	0.271	1.60182e-250	5	HGFAC
ANGPTL43	2.71202e-139	0.373331	0.497	0.305	7.42306e-135	5	ANGPTL4
CPED1	1.05348e-155	0.373297	0.851	0.62	2.88347e-151	5	CPED1
SETBP12	1.12945e-159	0.372317	0.95	0.737	3.09141e-155	5	SETBP1
SLC28A13	3.29417e-197	0.372004	0.724	0.446	9.01647e-193	5	SLC28A1
PROX12	1.34685e-147	0.371842	0.842	0.603	3.68645e-143	5	PROX1
ID21	2.23875e-108	0.371806	0.629	0.439	6.12769e-104	5	ID2
PSMA11	5.04533e-183	0.371544	0.678	0.43	1.38096e-178	5	PSMA1
ALPK22	2.72948e-155	0.369784	0.414	0.234	7.47087e-151	5	ALPK2
LINC005132	2.66252e-186	0.368941	0.559	0.333	7.28758e-182	5	LINC00513
ADK1	5.61422e-225	0.367805	0.988	0.879	1.53667e-220	5	ADK
ADH6	2.23248e-203	0.367778	0.528	0.299	6.11052e-199	5	ADH6
FGL12	3.2996e-182	0.367513	0.996	0.954	9.03134e-178	5	FGL1
CCNT2-AS11	3.33532e-189	0.367304	0.388	0.205	9.12911e-185	5	CCNT2-AS1
ARHGEF10L3	1.36215e-196	0.366968	0.867	0.577	3.72835e-192	5	ARHGEF10L
SHROOM31	3.39905e-137	0.366635	0.889	0.659	9.30354e-133	5	SHROOM3
AGXT3	2.15803e-187	0.366501	0.887	0.624	5.90675e-183	5	AGXT
PEPD2	3.64539e-171	0.366186	0.609	0.378	9.97781e-167	5	PEPD
ACAD112	1.15129e-181	0.366147	0.749	0.487	3.15119e-177	5	ACAD11
CP3	5.74985e-205	0.365536	0.998	0.943	1.57379e-200	5	CP
SLC2A92	1.51359e-170	0.363399	0.809	0.535	4.14284e-166	5	SLC2A9
SCML12	1.3947e-210	0.362985	0.688	0.419	3.81743e-206	5	SCML1
XDH3	7.41116e-159	0.361985	0.585	0.361	2.02851e-154	5	XDH
DANT23	1.99557e-167	0.361288	0.843	0.572	5.46207e-163	5	DANT2
FBP12	1.91571e-162	0.360567	0.881	0.623	5.24348e-158	5	FBP1
ALDH8A11	8.93895e-223	0.360415	0.603	0.352	2.44668e-218	5	ALDH8A1
RALGPS21	8.36398e-159	0.36039	0.876	0.632	2.2893e-154	5	RALGPS2
PC3	1.02132e-204	0.360378	0.692	0.417	2.79546e-200	5	PC
CGNL12	9.79252e-162	0.360268	0.774	0.516	2.68031e-157	5	CGNL1
TTC383	3.00366e-210	0.358725	0.67	0.409	8.22131e-206	5	TTC38
AC079142.11	9.73578e-149	0.357481	0.67	0.443	2.66478e-144	5	AC079142.1
PPFIBP22	2.93338e-194	0.356767	0.716	0.45	8.02896e-190	5	PPFIBP2
FAM20A1	1.15902e-164	0.356227	0.686	0.442	3.17234e-160	5	FAM20A
EPHX23	2.58696e-213	0.355732	0.635	0.374	7.08076e-209	5	EPHX2
THRB2	1.79438e-166	0.35555	0.95	0.743	4.9114e-162	5	THRB
AC104170.12	1.50753e-168	0.354829	0.548	0.329	4.12627e-164	5	AC104170.1
PROS12	4.09026e-165	0.354584	0.897	0.655	1.11955e-160	5	PROS1
TMEM131L1	2.20263e-155	0.354571	0.795	0.55	6.02882e-151	5	TMEM131L
AL023755.11	7.16918e-169	0.354364	0.395	0.218	1.96228e-164	5	AL023755.1
ATF7IP21	1.05342e-177	0.354063	0.752	0.483	2.88333e-173	5	ATF7IP2
FBXO211	1.80302e-187	0.353102	0.623	0.38	4.93506e-183	5	FBXO21
TAT-AS11	5.05867e-185	0.35264	0.327	0.162	1.38461e-180	5	TAT-AS1
EFNA13	4.01877e-148	0.352023	0.555	0.347	1.09998e-143	5	EFNA1
HPGD1	5.16089e-154	0.351543	0.495	0.292	1.41259e-149	5	HPGD
MTHFS1	6.38072e-182	0.351065	0.633	0.392	1.74647e-177	5	MTHFS
ATP2B23	4.09316e-189	0.350481	0.594	0.352	1.12034e-184	5	ATP2B2
RUNDC3B1	3.54543e-184	0.35034	0.512	0.297	9.7042e-180	5	RUNDC3B
LINC014281	8.01083e-156	0.349833	0.406	0.228	2.19264e-151	5	LINC01428
RAPH11	9.49019e-132	0.349127	0.822	0.602	2.59756e-127	5	RAPH1
CRADD1	2.75819e-147	0.347861	0.905	0.677	7.54945e-143	5	CRADD
IRS21	1.23246e-142	0.347107	0.639	0.416	3.37336e-138	5	IRS2
SLC6A11	8.28592e-195	0.346236	0.477	0.27	2.26794e-190	5	SLC6A1
ERN12	2.93346e-160	0.344493	0.713	0.467	8.02919e-156	5	ERN1
PLPPR11	3.10331e-159	0.344484	0.43	0.247	8.49406e-155	5	PLPPR1
GRAMD2B1	1.33513e-156	0.342977	0.689	0.45	3.65438e-152	5	GRAMD2B
EPB41L51	1.37848e-167	0.342872	0.8	0.534	3.77303e-163	5	EPB41L5
ABCD31	2.0986e-137	0.342426	0.916	0.706	5.74409e-133	5	ABCD3
2023-03-21	1.55712e-193	0.341595	0.684	0.428	4.262e-189	5	2023-03-02
SLC25A151	5.65748e-185	0.341547	0.468	0.263	1.54851e-180	5	SLC25A15
CDC14B1	2.5985e-162	0.341425	0.716	0.465	7.11236e-158	5	CDC14B
SLC17A11	3.98977e-177	0.34127	0.482	0.277	1.09204e-172	5	SLC17A1
ZBTB161	1.259e-106	0.339384	0.9	0.747	3.446e-102	5	ZBTB16
ABCA101	4.55659e-170	0.339372	0.628	0.393	1.24719e-165	5	ABCA10
ADGRG61	5.77301e-157	0.33936	0.851	0.597	1.58013e-152	5	ADGRG6
ADAMTSL31	2.59211e-157	0.338581	0.689	0.452	7.09487e-153	5	ADAMTSL3
ATRN1	1.23896e-134	0.33752	0.845	0.608	3.39116e-130	5	ATRN
SLC2A21	9.13473e-136	0.337406	0.746	0.515	2.50027e-131	5	SLC2A2
LINC023621	3.21064e-196	0.337348	0.359	0.181	8.78784e-192	5	LINC02362
AC104123.11	1.08326e-156	0.337133	0.602	0.381	2.96499e-152	5	AC104123.1
MPC12	1.38018e-152	0.337028	0.756	0.509	3.77769e-148	5	MPC1
IGF11	1.54412e-121	0.336864	0.595	0.392	4.22641e-117	5	IGF1
DUSP101	6.57296e-148	0.334941	0.519	0.316	1.79908e-143	5	DUSP10
TAT2	1.14499e-110	0.334706	0.814	0.607	3.13396e-106	5	TAT
MAST41	1.2127e-104	0.33348	0.906	0.729	3.31929e-100	5	MAST4
SGK23	3.29632e-190	0.332258	0.604	0.36	9.02236e-186	5	SGK2
GRTP12	2.38189e-189	0.331639	0.542	0.319	6.51946e-185	5	GRTP1
SLC22A11	8.42119e-182	0.330367	0.548	0.322	2.30496e-177	5	SLC22A1
CREB3L33	1.95366e-133	0.32989	0.463	0.28	5.34736e-129	5	CREB3L3
NEAT13	1.02443e-276	0.329467	1	0.999	2.80397e-272	5	NEAT1
NR5A21	1.71689e-109	0.328857	0.894	0.695	4.69931e-105	5	NR5A2
CAPN122	2.26662e-165	0.328745	0.511	0.303	6.20395e-161	5	CAPN12
MFSD2A3	7.71646e-144	0.328306	0.587	0.369	2.11207e-139	5	MFSD2A
MIA23	1.69218e-163	0.327841	0.921	0.674	4.63166e-159	5	MIA2
AL450384.21	1.49391e-180	0.326249	0.662	0.405	4.08898e-176	5	AL450384.2
ST3GAL61	5.26923e-151	0.324772	0.755	0.503	1.44224e-146	5	ST3GAL6
HIBADH1	8.6915e-146	0.324617	0.766	0.523	2.37895e-141	5	HIBADH
KLF121	5.83523e-121	0.324006	0.864	0.649	1.59716e-116	5	KLF12
MYO161	1.88497e-169	0.323853	0.408	0.226	5.15935e-165	5	MYO16
LBP2	4.71766e-76	0.32266	0.73	0.55	1.29127e-71	5	LBP
EXOC3L41	6.39115e-172	0.322321	0.463	0.269	1.74932e-167	5	EXOC3L4
ETFDH	1.66533e-175	0.321986	0.64	0.399	4.55818e-171	5	ETFDH
SLC7A5	1.31658e-173	0.321927	0.263	0.12	3.60361e-169	5	SLC7A5
AC012085.2	2.61385e-161	0.321205	0.304	0.155	7.15437e-157	5	AC012085.2
SLC41A21	2.56278e-136	0.321154	0.84	0.593	7.01458e-132	5	SLC41A2
LONP23	3.03934e-151	0.319635	0.957	0.759	8.31897e-147	5	LONP2
FN13	9.47225e-98	0.319304	0.943	0.816	2.59265e-93	5	FN1
DNAH143	2.62881e-146	0.318777	0.762	0.507	7.19533e-142	5	DNAH14
NR1H41	4.30825e-152	0.318022	0.94	0.72	1.17921e-147	5	NR1H4
LPCAT31	1.26241e-146	0.317907	0.651	0.428	3.45534e-142	5	LPCAT3
SLC22A92	2.42473e-168	0.316801	0.457	0.262	6.63672e-164	5	SLC22A9
[truncated: 17,921 more rows]

## Sheet: Fig 2B-D
Arginine Biosynthesis Marker Genes
p_val	avg_log2FC	pct.1	pct.2	p_val_adj	cluster	gene
7.90388e-51	0.44134	0.555	0.521	2.16337e-46	2	ASL
2.94802e-23	0.570075	0.911	0.724	8.06903e-19	Hepatocyte S1	ASL
1.20312e-187	0.474284	0.713	0.51	3.29307e-183	3	ASL
0	0.731733	0.904	0.5	0	4	ASL
1.19656e-241	0.478415	0.799	0.507	3.2751e-237	5	ASL
5.67399e-225	0.414335	0.828	0.507	1.55303e-220	7	ASL
1.28961e-205	0.395031	0.88	0.508	3.5298e-201	10	ASL
3.28972e-273	0.718915	0.902	0.512	9.0043e-269	13	ASL
7.35396e-137	0.61596	0.779	0.516	2.01285e-132	14	ASL
7.28596e-51	0.439194	0.531	0.485	1.99424e-46	2	GPT2
8.72595e-08	0.290321	0.789	0.675	0.00238838	HSC S1	GPT2
3.41147e-193	0.494167	0.681	0.475	9.33754e-189	3	GPT2
2.08261e-08	0.269581	0.832	0.643	0.000570032	Hepatocyte S1	GPT2
4.06044e-15	0.397072	0.761	0.487	1.11138e-10	33	GPT2
0	0.714014	0.879	0.465	0	4	GPT2
0	0.746037	0.816	0.469	0	5	GPT2
2.36988e-277	0.581066	0.763	0.473	6.4866e-273	6	GPT2
4.14224e-160	0.304237	0.771	0.473	1.13377e-155	7	GPT2
5.66516e-305	0.536995	0.877	0.472	1.55061e-300	10	GPT2
5.47772e-172	0.458696	0.839	0.478	1.49931e-167	13	GPT2
3.84709e-129	0.548639	0.742	0.481	1.05299e-124	14	GPT2
4.39661e-34	0.357967	0.754	0.486	1.2034e-29	26	GPT2
1.69996e-74	0.266591	0.696	0.551	4.65297e-70	3	ARG1
2.31874e-16	0.397142	0.884	0.7	6.34663e-12	Hepatocyte S1	ARG1
0	0.677084	0.923	0.539	0	4	ARG1
0	0.621808	0.851	0.544	0	5	ARG1
3.21582e-172	0.429748	0.796	0.548	8.80202e-168	6	ARG1
7.71403e-197	0.408909	0.906	0.546	2.11141e-192	10	ARG1
1.39907e-182	0.554611	0.898	0.551	3.82939e-178	13	ARG1
1.36836e-96	0.488169	0.787	0.555	3.74535e-92	14	ARG1
3.35929e-147	0.435792	0.719	0.547	9.1947e-143	3	GOT1
5.77517e-07	0.310804	0.861	0.783	0.0158072	Hepatocyte S1	GOT1
0	0.575358	0.876	0.539	0	4	GOT1
1.79002e-194	0.472942	0.799	0.544	4.89946e-190	5	GOT1
2.44886e-130	0.338924	0.818	0.545	6.70278e-126	7	GOT1
5.19242e-124	0.292686	0.866	0.545	1.42122e-119	10	GOT1
1.45325e-192	0.64613	0.889	0.548	3.9777e-188	13	GOT1
4.36046e-156	0.675408	0.8	0.552	1.1935e-151	14	GOT1
5.71307e-45	0.327542	0.863	0.555	1.56372e-40	25	GOT1
9.11981e-102	0.498634	0.667	0.619	2.49618e-97	2	ASS1
6.45687e-08	0.33106	0.89	0.799	0.00176731	Hepatocyte S1	ASS1
6.73257e-68	0.26582	0.746	0.613	1.84277e-63	3	ASS1
0	0.60784	0.929	0.603	0	4	ASS1
5.23027e-206	0.485618	0.866	0.607	1.43158e-201	5	ASS1
5.25697e-137	0.50378	0.921	0.613	1.43888e-132	13	ASS1
1.78653e-130	0.60743	0.846	0.616	4.88991e-126	14	ASS1
1.72929e-64	0.296407	0.972	0.941	4.73324e-60	3	CPS1
2.87825e-16	0.497787	1	0.975	7.87806e-12	Hepatocyte S1	CPS1
0	0.942365	0.998	0.939	0	4	CPS1
0	0.861189	0.994	0.94	0	5	CPS1
1.02166e-158	0.560398	0.991	0.94	2.79638e-154	6	CPS1
6.73429e-135	0.483723	0.996	0.941	1.84324e-130	10	CPS1
2.40608e-156	0.621901	0.997	0.941	6.58567e-152	13	CPS1
2.08506e-191	0.699553	0.991	0.941	5.70701e-187	14	CPS1
1.2662e-10	0.272853	0.987	0.942	3.46571e-06	26	CPS1

## Sheet: Fig 3B
CellChat GDF pathway receptor-ligand interaction
	source	target	ligand	receptor	prob	pval	interaction_name	interaction_name_2	pathway_name	annotation	evidence
1	Hepatocyte 5	Hepatocyte 1	GDF15	TGFBR2	0.00225282	0	GDF15_TGFBR2	GDF15 - TGFBR2	GDF	Secreted Signaling	KEGG: hsa04350
2	Cholangiocyte 2	Hepatocyte 1	GDF15	TGFBR2	0.00239487	0	GDF15_TGFBR2	GDF15 - TGFBR2	GDF	Secreted Signaling	KEGG: hsa04350
3	Hepatocyte 5	Hepatocyte 2	GDF15	TGFBR2	0.00472951	0	GDF15_TGFBR2	GDF15 - TGFBR2	GDF	Secreted Signaling	KEGG: hsa04350
4	Cholangiocyte 2	Hepatocyte 2	GDF15	TGFBR2	0.00502695	0	GDF15_TGFBR2	GDF15 - TGFBR2	GDF	Secreted Signaling	KEGG: hsa04350
5	Hepatocyte 5	Hepatocyte 3	GDF15	TGFBR2	0.00471248	0	GDF15_TGFBR2	GDF15 - TGFBR2	GDF	Secreted Signaling	KEGG: hsa04350
6	Cholangiocyte 2	Hepatocyte 3	GDF15	TGFBR2	0.00500886	0	GDF15_TGFBR2	GDF15 - TGFBR2	GDF	Secreted Signaling	KEGG: hsa04350
7	Hepatocyte 5	Hepatocyte 4	GDF15	TGFBR2	0.00429855	0	GDF15_TGFBR2	GDF15 - TGFBR2	GDF	Secreted Signaling	KEGG: hsa04350
8	Cholangiocyte 2	Hepatocyte 4	GDF15	TGFBR2	0.00456902	0	GDF15_TGFBR2	GDF15 - TGFBR2	GDF	Secreted Signaling	KEGG: hsa04350
9	Hepatocyte 5	Macrophage 1	GDF15	TGFBR2	0.00281869	0	GDF15_TGFBR2	GDF15 - TGFBR2	GDF	Secreted Signaling	KEGG: hsa04350
10	Cholangiocyte 2	Macrophage 1	GDF15	TGFBR2	0.00299632	0	GDF15_TGFBR2	GDF15 - TGFBR2	GDF	Secreted Signaling	KEGG: hsa04350
11	Hepatocyte 5	Cholangiocyte 1	GDF15	TGFBR2	0.00300289	0	GDF15_TGFBR2	GDF15 - TGFBR2	GDF	Secreted Signaling	KEGG: hsa04350
12	Cholangiocyte 2	Cholangiocyte 1	GDF15	TGFBR2	0.00319209	0	GDF15_TGFBR2	GDF15 - TGFBR2	GDF	Secreted Signaling	KEGG: hsa04350
13	Hepatocyte 5	HSC 1	GDF15	TGFBR2	0.00275976	0	GDF15_TGFBR2	GDF15 - TGFBR2	GDF	Secreted Signaling	KEGG: hsa04350
14	Cholangiocyte 2	HSC 1	GDF15	TGFBR2	0.00293369	0	GDF15_TGFBR2	GDF15 - TGFBR2	GDF	Secreted Signaling	KEGG: hsa04350
15	Hepatocyte 5	LSEC 1	GDF15	TGFBR2	0.00327259	0	GDF15_TGFBR2	GDF15 - TGFBR2	GDF	Secreted Signaling	KEGG: hsa04350
16	Cholangiocyte 2	LSEC 1	GDF15	TGFBR2	0.00347873	0	GDF15_TGFBR2	GDF15 - TGFBR2	GDF	Secreted Signaling	KEGG: hsa04350
17	Hepatocyte 5	HSC 2	GDF15	TGFBR2	0.00256011	0	GDF15_TGFBR2	GDF15 - TGFBR2	GDF	Secreted Signaling	KEGG: hsa04350
18	Cholangiocyte 2	HSC 2	GDF15	TGFBR2	0.0027215	0	GDF15_TGFBR2	GDF15 - TGFBR2	GDF	Secreted Signaling	KEGG: hsa04350
19	Hepatocyte 5	LSEC 2	GDF15	TGFBR2	0.00636469	0	GDF15_TGFBR2	GDF15 - TGFBR2	GDF	Secreted Signaling	KEGG: hsa04350
20	Cholangiocyte 2	LSEC 2	GDF15	TGFBR2	0.00676428	0	GDF15_TGFBR2	GDF15 - TGFBR2	GDF	Secreted Signaling	KEGG: hsa04350
21	Hepatocyte 5	Hepatocyte 5	GDF15	TGFBR2	0.00535407	0	GDF15_TGFBR2	GDF15 - TGFBR2	GDF	Secreted Signaling	KEGG: hsa04350
22	Cholangiocyte 2	Hepatocyte 5	GDF15	TGFBR2	0.00569057	0	GDF15_TGFBR2	GDF15 - TGFBR2	GDF	Secreted Signaling	KEGG: hsa04350
23	Hepatocyte 5	B Cells	GDF15	TGFBR2	0.00375342	0	GDF15_TGFBR2	GDF15 - TGFBR2	GDF	Secreted Signaling	KEGG: hsa04350
24	Cholangiocyte 2	B Cells	GDF15	TGFBR2	0.00398972	0	GDF15_TGFBR2	GDF15 - TGFBR2	GDF	Secreted Signaling	KEGG: hsa04350
25	Hepatocyte 5	Cholangiocyte 2	GDF15	TGFBR2	0.00516797	0	GDF15_TGFBR2	GDF15 - TGFBR2	GDF	Secreted Signaling	KEGG: hsa04350
26	Cholangiocyte 2	Cholangiocyte 2	GDF15	TGFBR2	0.00549284	0	GDF15_TGFBR2	GDF15 - TGFBR2	GDF	Secreted Signaling	KEGG: hsa04350
27	Hepatocyte 5	HSC 3	GDF15	TGFBR2	0.00278034	0	GDF15_TGFBR2	GDF15 - TGFBR2	GDF	Secreted Signaling	KEGG: hsa04350
28	Cholangiocyte 2	HSC 3	GDF15	TGFBR2	0.00295557	0	GDF15_TGFBR2	GDF15 - TGFBR2	GDF	Secreted Signaling	KEGG: hsa04350
29	Hepatocyte 5	LSEC 3	GDF15	TGFBR2	0.00826425	0	GDF15_TGFBR2	GDF15 - TGFBR2	GDF	Secreted Signaling	KEGG: hsa04350
30	Cholangiocyte 2	LSEC 3	GDF15	TGFBR2	0.00878205	0	GDF15_TGFBR2	GDF15 - TGFBR2	GDF	Secreted Signaling	KEGG: hsa04350
31	Hepatocyte 5	Macrophage 2	GDF15	TGFBR2	0.00492813	0	GDF15_TGFBR2	GDF15 - TGFBR2	GDF	Secreted Signaling	KEGG: hsa04350
32	Cholangiocyte 2	Macrophage 2	GDF15	TGFBR2	0.005238	0	GDF15_TGFBR2	GDF15 - TGFBR2	GDF	Secreted Signaling	KEGG: hsa04350

## Sheet: Sup Fig 3-5
Differentially Expressed Genes by Cluster
	p_val	avg_log2FC	pct.1	pct.2	p_val_adj	cluster
A1CF	1.25e-09	-0.355957	0.633	0.764	3.43e-05	Cholangiocyte 1
ABCB1	6.16e-08	-0.324509	0.421	0.591	0.00168645	Cholangiocyte 1
ABCC4	5.84e-09	-0.376857	0.38	0.549	0.000159921	Cholangiocyte 1
AC000061.1	5.27e-10	0.73745	0.301	0.181	1.44e-05	Cholangiocyte 1
AC004160.1	1.53e-19	0.647427	0.505	0.297	4.18e-15	Cholangiocyte 1
AC004540.1	1.19e-07	-0.299965	0.181	0.324	0.0032537	Cholangiocyte 1
AC004862.1	6.24e-09	-0.289695	0.082	0.213	0.000170928	Cholangiocyte 1
AC009505.1	1.33e-07	0.319919	0.153	0.074	0.0036359	Cholangiocyte 1
AC011092.2	1.74e-07	0.285288	0.153	0.074	0.0047565	Cholangiocyte 1
AC012085.2	2.09e-08	0.353382	0.166	0.078	0.000572152	Cholangiocyte 1
AC012404.1	7.77e-07	0.285717	0.207	0.117	0.0212795	Cholangiocyte 1
AC012459.1	2.57e-08	0.390123	0.227	0.128	0.000704141	Cholangiocyte 1
AC012593.1	1.98e-17	0.400166	0.212	0.073	5.43e-13	Cholangiocyte 1
AC017101.1	5.09e-07	0.295911	0.171	0.09	0.0139314	Cholangiocyte 1
AC018467.1	8.03e-07	-0.258077	0.079	0.182	0.0219724	Cholangiocyte 1
AC020916.1	1.08e-17	0.656636	0.362	0.189	2.97e-13	Cholangiocyte 1
AC023509.6	1.75e-07	0.387976	0.293	0.189	0.00480164	Cholangiocyte 1
AC023590.1	2.53e-08	0.31372	0.212	0.111	0.000693232	Cholangiocyte 1
AC087286.2	1.75e-07	0.312195	0.199	0.107	0.0047783	Cholangiocyte 1
AC093817.2	4.16e-08	0.314008	0.207	0.106	0.00113908	Cholangiocyte 1
AC093898.1	8.66e-07	-0.409768	0.151	0.277	0.0236983	Cholangiocyte 1
AC098617.1	7.53e-10	-0.475285	0.253	0.434	2.06e-05	Cholangiocyte 1
AC104041.1	3.52e-12	-0.619991	0.125	0.299	9.63e-08	Cholangiocyte 1
AC108519.1	5.9e-22	-0.66325	0.105	0.362	1.62e-17	Cholangiocyte 1
AC119673.2	2.23e-21	0.487487	0.237	0.076	6.11e-17	Cholangiocyte 1
AC138150.1	2.17e-08	-0.289891	0.125	0.266	0.000592747	Cholangiocyte 1
AC245041.2	3.05e-12	-0.48041	0.306	0.503	8.35e-08	Cholangiocyte 1
ACBD6	5.32e-08	-0.342702	0.383	0.555	0.00145631	Cholangiocyte 1
ACSF2	2.14e-10	-0.400673	0.122	0.279	5.85e-06	Cholangiocyte 1
ACSM2A	1.01e-09	0.466354	0.569	0.434	2.77e-05	Cholangiocyte 1
ACTN4	3.71e-07	0.380606	0.783	0.79	0.010168	Cholangiocyte 1
ADAMTSL3	1.69e-16	0.552522	0.319	0.155	4.62e-12	Cholangiocyte 1
ADGRL2	9.5e-07	-0.269128	0.793	0.876	0.0259966	Cholangiocyte 1
AF233439.1	3.5e-10	0.845987	0.288	0.173	9.57e-06	Cholangiocyte 1
AGXT	4.26e-09	0.418543	0.533	0.421	0.000116734	Cholangiocyte 1
AJAP1	1.96e-17	-0.815735	0.013	0.185	5.37e-13	Cholangiocyte 1
AKAP7	4.45e-14	-0.439122	0.668	0.84	1.22e-09	Cholangiocyte 1
AKR1C8P	1.62e-13	0.443309	0.196	0.076	4.43e-09	Cholangiocyte 1
AL109930.1	5.92e-13	0.678103	0.464	0.327	1.62e-08	Cholangiocyte 1
AL136962.1	1.32e-06	-0.305453	0.036	0.119	0.0362284	Cholangiocyte 1
AL139807.1	2.79e-12	0.615783	0.344	0.202	7.65e-08	Cholangiocyte 1
AL162411.1	1.55e-07	-0.334786	0.207	0.344	0.00425359	Cholangiocyte 1
AL355612.1	3.18e-07	0.393791	0.319	0.217	0.00870786	Cholangiocyte 1
AL360091.3	9.05e-13	0.312459	0.148	0.05	2.48e-08	Cholangiocyte 1
AL391117.1	9.7e-18	0.509607	0.837	0.718	2.65e-13	Cholangiocyte 1
ALAS1	9.23e-07	0.37414	0.316	0.211	0.0252757	Cholangiocyte 1
ALB	6.68e-28	-0.377288	1	1	1.83e-23	Cholangiocyte 1
ALDH1A1	6.45e-09	-0.329365	0.362	0.544	0.00017649	Cholangiocyte 1
ALDH1L1	1.59e-14	0.532155	0.268	0.122	4.34e-10	Cholangiocyte 1
ALKAL1	6.95e-07	-0.258341	0.054	0.147	0.0190308	Cholangiocyte 1
AMBP	1.82e-16	-0.469678	0.717	0.881	4.99e-12	Cholangiocyte 1
ANGPTL8	9.52e-09	0.404645	0.189	0.095	0.000260532	Cholangiocyte 1
ANK3	1.22e-12	-0.399518	0.778	0.896	3.35e-08	Cholangiocyte 1
ANKRD29	4.35e-09	-0.2863	0.051	0.169	0.000118989	Cholangiocyte 1
ANKS1B	3.66e-47	0.925114	0.301	0.062	1e-42	Cholangiocyte 1
ANXA4	1.23e-09	-0.32553	0.939	0.976	3.37e-05	Cholangiocyte 1
AOX1	1.42e-23	0.673258	0.536	0.286	3.88e-19	Cholangiocyte 1
AP000331.1	1.1e-06	-0.306984	0.112	0.221	0.0301116	Cholangiocyte 1
AP001021.3	2.49e-13	0.507149	0.291	0.15	6.83e-09	Cholangiocyte 1
AP002518.2	2.96e-15	0.587668	0.232	0.093	8.11e-11	Cholangiocyte 1
APBB1IP	2.58e-14	-0.557959	0.232	0.449	7.07e-10	Cholangiocyte 1
APCDD1	7.42e-08	-0.278404	0.048	0.151	0.00203029	Cholangiocyte 1
AQP1	8.01e-11	-0.403659	0.214	0.396	2.19e-06	Cholangiocyte 1
AQP4-AS1	5.11e-11	0.681051	0.569	0.48	1.4e-06	Cholangiocyte 1
ARMH1	6.18e-09	-0.29623	0.069	0.194	0.000169217	Cholangiocyte 1
ASPHD1	1.47e-07	0.334495	0.25	0.149	0.00401095	Cholangiocyte 1
ATF3	1.42e-11	0.732617	0.288	0.154	3.88e-07	Cholangiocyte 1
ATF5	1.69e-28	0.553994	0.559	0.278	4.63e-24	Cholangiocyte 1
ATP5F1E	3.13e-09	-0.304685	0.122	0.273	8.56e-05	Cholangiocyte 1
BCKDHB	6.58e-07	0.341203	0.594	0.502	0.0180188	Cholangiocyte 1
BCL2L1	1.3e-16	-0.571797	0.487	0.693	3.56e-12	Cholangiocyte 1
BCL2L14	3.93e-07	0.35552	0.207	0.117	0.0107494	Cholangiocyte 1
BCL7C	9.58e-11	-0.355735	0.087	0.239	2.62e-06	Cholangiocyte 1
BHLHE40	5.38e-10	0.507919	0.288	0.166	1.47e-05	Cholangiocyte 1
BICC1	2.06e-17	-0.379	0.995	0.998	5.62e-13	Cholangiocyte 1
BMPER	1e-06	0.349708	0.204	0.113	0.027423	Cholangiocyte 1
BPTF	8.41e-07	-0.264889	0.691	0.786	0.0230182	Cholangiocyte 1
BTG1	1.41e-11	-0.403141	0.24	0.432	3.86e-07	Cholangiocyte 1
C1QA	2.91e-07	0.297331	0.181	0.093	0.00796248	Cholangiocyte 1
C4orf19	1.77e-06	-0.281019	0.722	0.82	0.048398	Cholangiocyte 1
C8A	3.54e-07	0.44629	0.457	0.348	0.00968226	Cholangiocyte 1
C9	4.58e-19	0.553053	0.74	0.555	1.25e-14	Cholangiocyte 1
CADM2	5.05e-08	-0.395877	0.071	0.185	0.00138253	Cholangiocyte 1
CALCRL	2.75e-14	-0.431151	0.089	0.276	7.52e-10	Cholangiocyte 1
CALN1	3.51e-44	1.22846	0.444	0.152	9.61e-40	Cholangiocyte 1
CCDC102B	1.41e-10	-0.309017	0.082	0.232	3.87e-06	Cholangiocyte 1
CCDC7	1.39e-08	-0.364537	0.298	0.463	0.000380113	Cholangiocyte 1
CCND3	2.17e-11	0.564793	0.73	0.678	5.93e-07	Cholangiocyte 1
CD24	4.31e-09	-0.341342	0.227	0.399	0.000117943	Cholangiocyte 1
CD63	2.06e-08	-0.28977	0.179	0.336	0.000564452	Cholangiocyte 1
CECR2	2.43e-12	0.441868	0.276	0.138	6.64e-08	Cholangiocyte 1
CFH	2.6e-08	0.329002	0.926	0.888	0.000712532	Cholangiocyte 1
CFHR2	2.31e-08	0.411779	0.439	0.318	0.000633064	Cholangiocyte 1
CFHR3	6.15e-07	0.303281	0.38	0.256	0.016842	Cholangiocyte 1
CHST9	2.24e-18	-0.523524	0.827	0.9	6.12e-14	Cholangiocyte 1
CLU	6.49e-08	-0.279494	0.676	0.803	0.00177691	Cholangiocyte 1
CMYA5	1.02e-06	0.33663	0.179	0.098	0.0279625	Cholangiocyte 1
CNTNAP3B	8.91e-15	0.545029	0.316	0.163	2.44e-10	Cholangiocyte 1
COBL	1.2e-13	0.441736	0.857	0.811	3.3e-09	Cholangiocyte 1
COL6A2	2.16e-07	0.519572	0.191	0.106	0.00590262	Cholangiocyte 1
COX4I1	9.44e-08	-0.29171	0.143	0.281	0.00258317	Cholangiocyte 1
CP	1.18e-17	0.386506	0.934	0.842	3.23e-13	Cholangiocyte 1
CPD	7.63e-09	-0.354255	0.367	0.537	0.000208733	Cholangiocyte 1
CPED1	5.54e-13	0.525315	0.474	0.303	1.52e-08	Cholangiocyte 1
CPM	1.73e-07	-0.365975	0.515	0.652	0.00474165	Cholangiocyte 1
CREB5	7.87e-08	0.778384	0.526	0.444	0.00215339	Cholangiocyte 1
CRP	3.39e-29	0.648623	0.671	0.363	9.28e-25	Cholangiocyte 1
CSGALNACT1	1.39e-14	-0.555061	0.179	0.391	3.8e-10	Cholangiocyte 1
CTNNA3	9.78e-07	0.381694	0.288	0.192	0.0267583	Cholangiocyte 1
CTPS1	9.56e-09	-0.347779	0.199	0.353	0.000261557	Cholangiocyte 1
CTSH	1.45e-07	-0.277634	0.115	0.238	0.00397876	Cholangiocyte 1
CTTNBP2	4.84e-09	-0.396644	0.245	0.41	0.000132407	Cholangiocyte 1
CYP 20.00	7.25e-08	0.321904	0.737	0.601	0.00198472	Cholangiocyte 1
CYP2B6	2.35e-23	0.818612	0.707	0.521	6.43e-19	Cholangiocyte 1
CYP2C18	8e-07	-0.321051	0.365	0.508	0.0218859	Cholangiocyte 1
CYP2C9	7.19e-12	0.408454	0.852	0.781	1.97e-07	Cholangiocyte 1
CYP3A4	1.75e-88	1.33777	0.829	0.347	4.79e-84	Cholangiocyte 1
CYP3A7	3.98e-33	0.749136	0.724	0.39	1.09e-28	Cholangiocyte 1
CYP4V2	4.48e-08	-0.325365	0.184	0.331	0.00122687	Cholangiocyte 1
DDB2	1.33e-08	-0.302985	0.133	0.276	0.000363284	Cholangiocyte 1
DDX3Y	9.33e-14	-0.337388	0	0.127	2.55e-09	Cholangiocyte 1
DDX60	3.77e-07	0.363225	0.306	0.202	0.010331	Cholangiocyte 1
DLGAP1-AS3	2.86e-07	-0.303984	0.097	0.213	0.00783129	Cholangiocyte 1
DNASE1L3	1.58e-09	0.30334	0.186	0.083	4.31e-05	Cholangiocyte 1
DNM1	3.26e-07	-0.256706	0.168	0.306	0.00893376	Cholangiocyte 1
DOCK4	1.07e-08	0.310107	0.796	0.723	0.000291982	Cholangiocyte 1
DOCK8	4.52e-07	-0.32585	0.469	0.607	0.0123601	Cholangiocyte 1
DPYD-AS1	3.41e-08	0.395991	0.26	0.157	0.00093239	Cholangiocyte 1
DSCAM	1.16e-08	-0.607549	0.222	0.37	0.000316568	Cholangiocyte 1
DSCAML1	5.19e-08	-0.425388	0.561	0.684	0.00141958	Cholangiocyte 1
DUSP1	1.3e-10	0.41723	0.556	0.415	3.57e-06	Cholangiocyte 1
DUSP10	7.09e-09	0.470038	0.319	0.198	0.000194077	Cholangiocyte 1
EEF1A1	2.02e-18	-0.522395	0.663	0.824	5.53e-14	Cholangiocyte 1
EEF1G	2e-08	-0.277647	0.156	0.308	0.000548066	Cholangiocyte 1
EEF2	5.94e-07	-0.298205	0.281	0.428	0.0162581	Cholangiocyte 1
EFNA1	5.29e-21	0.612416	0.393	0.192	1.45e-16	Cholangiocyte 1
EGR1	2.2e-09	0.508473	0.316	0.196	6.01e-05	Cholangiocyte 1
ELF3	3.71e-10	0.505049	0.413	0.282	1.02e-05	Cholangiocyte 1
ELOVL2	9.5e-11	-0.364215	0.092	0.243	2.6e-06	Cholangiocyte 1
ELOVL7	7.53e-07	-0.330472	0.357	0.505	0.0206113	Cholangiocyte 1
EPC2	2.51e-07	-0.293105	0.314	0.473	0.00686306	Cholangiocyte 1
EPHA6	1.46e-06	-0.380864	0.467	0.6	0.0400662	Cholangiocyte 1
EPSTI1	1.62e-07	0.379691	0.319	0.205	0.00444049	Cholangiocyte 1
ESRRG	1.52e-13	-0.50123	0.51	0.717	4.15e-09	Cholangiocyte 1
ETNK1	2.46e-08	-0.29695	0.393	0.565	0.000672124	Cholangiocyte 1
ETS2	9.62e-07	0.314014	0.472	0.355	0.0263301	Cholangiocyte 1
FAM117B	1.6e-07	-0.308894	0.237	0.383	0.00438984	Cholangiocyte 1
FAM118A	1.43e-24	0.612602	0.347	0.144	3.9e-20	Cholangiocyte 1
FAM155A	4.16e-27	-1.1861	0.163	0.468	1.14e-22	Cholangiocyte 1
FBXO38	5.15e-08	-0.306539	0.161	0.299	0.00140862	Cholangiocyte 1
FBXW8	2.53e-07	0.433674	0.434	0.337	0.00692566	Cholangiocyte 1
FGF14	1.12e-09	0.671158	0.505	0.39	3.06e-05	Cholangiocyte 1
FGL1	7.5e-19	0.512286	0.916	0.9	2.05e-14	Cholangiocyte 1
FLG-AS1	2.44e-12	-0.409849	0.038	0.181	6.67e-08	Cholangiocyte 1
FLT1	3.75e-07	0.370188	0.342	0.232	0.010265	Cholangiocyte 1
FNDC3B	9.98e-13	0.290942	0.982	0.975	2.73e-08	Cholangiocyte 1
FOS	1.02e-20	0.677784	0.393	0.185	2.8e-16	Cholangiocyte 1
FOSB	9.3e-21	0.541443	0.163	0.039	2.54e-16	Cholangiocyte 1
FOXP2	1.91e-09	0.344339	0.798	0.701	5.22e-05	Cholangiocyte 1
FRY	7.16e-09	-0.433918	0.574	0.712	0.000195908	Cholangiocyte 1
FTCD	2.53e-41	1.16502	0.702	0.412	6.91e-37	Cholangiocyte 1
FTH1	9.52e-10	-0.312559	0.25	0.444	2.61e-05	Cholangiocyte 1
G0S2	5.45e-08	0.262607	0.179	0.087	0.00149268	Cholangiocyte 1
GABPB1-AS1	7.06e-14	-0.550395	0.291	0.484	1.93e-09	Cholangiocyte 1
GATM	2.81e-14	-0.417099	0.298	0.537	7.7e-10	Cholangiocyte 1
GBP1	1.06e-13	0.527983	0.319	0.16	2.9e-09	Cholangiocyte 1
GBP2	9.88e-07	0.401998	0.288	0.191	0.0270334	Cholangiocyte 1
GCNT4	4.77e-08	-0.323375	0.196	0.338	0.00130678	Cholangiocyte 1
GDA	1.44e-17	-0.466751	0.288	0.549	3.94e-13	Cholangiocyte 1
GLDC	6.54e-07	-0.256567	0.286	0.439	0.0178982	Cholangiocyte 1
GPC6	5.55e-08	-0.253814	0.911	0.944	0.00151953	Cholangiocyte 1
GPX3	4.24e-11	-0.413644	0.122	0.286	1.16e-06	Cholangiocyte 1
GRM8	5.92e-07	-0.367055	0.14	0.257	0.0161948	Cholangiocyte 1
HAGH	2.33e-07	-0.271703	0.148	0.282	0.00636511	Cholangiocyte 1
HAL	6.77e-11	-0.406735	0.245	0.446	1.85e-06	Cholangiocyte 1
HAMP	2.16e-13	-0.530951	0.069	0.236	5.91e-09	Cholangiocyte 1
HEATR1	3.36e-07	-0.288964	0.138	0.265	0.00919001	Cholangiocyte 1
HGFAC	2.35e-07	0.272984	0.145	0.068	0.00643668	Cholangiocyte 1
HLA-A	9.53e-09	-0.324319	0.365	0.536	0.000260962	Cholangiocyte 1
HLA-B	4.24e-08	-0.308927	0.283	0.453	0.00116094	Cholangiocyte 1
HNF1A-AS1	2.68e-11	-0.459028	0.699	0.792	7.33e-07	Cholangiocyte 1
HNRNPR	7.91e-07	-0.277363	0.344	0.5	0.0216513	Cholangiocyte 1
HP	3.54e-10	0.346956	0.982	0.988	9.68e-06	Cholangiocyte 1
HSD17B2	3.28e-08	-0.344504	0.487	0.644	0.000898106	Cholangiocyte 1
HSPBAP1	1.55e-06	-0.260408	0.117	0.23	0.0423532	Cholangiocyte 1
IFI44	4.17e-14	0.392287	0.265	0.119	1.14e-09	Cholangiocyte 1
IFI44L	2.7e-44	0.784138	0.334	0.079	7.38e-40	Cholangiocyte 1
IFI6	9.41e-13	0.370949	0.258	0.117	2.58e-08	Cholangiocyte 1
IFT80	1.02e-09	-0.372321	0.25	0.427	2.79e-05	Cholangiocyte 1
IGFBP1	1.17e-29	0.669932	0.656	0.373	3.21e-25	Cholangiocyte 1
IGFBP2	7.91e-08	0.524834	0.311	0.207	0.00216581	Cholangiocyte 1
IGFBP7	1.6e-18	-0.57235	0.286	0.54	4.39e-14	Cholangiocyte 1
IGHA1	1.23e-10	0.27685	0.196	0.087	3.38e-06	Cholangiocyte 1
INPP5A	1.13e-07	0.407069	0.454	0.35	0.00308924	Cholangiocyte 1
ITGB5-AS1	1.87e-07	0.254742	0.12	0.051	0.00512443	Cholangiocyte 1
ITIH4	9.78e-29	0.706343	0.878	0.762	2.68e-24	Cholangiocyte 1
ITIH5	1.65e-13	-0.526278	0.143	0.336	4.51e-09	Cholangiocyte 1
JAG1	2.34e-08	-0.429772	0.224	0.381	0.000639645	Cholangiocyte 1
JUN	2.8e-11	0.500277	0.457	0.31	7.66e-07	Cholangiocyte 1
KANSL1L	4.46e-07	-0.292732	0.643	0.762	0.0122168	Cholangiocyte 1
KCNJ15	5.17e-09	-0.564569	0.173	0.322	0.000141424	Cholangiocyte 1
KCNT2	4.03e-08	0.418219	0.717	0.634	0.00110272	Cholangiocyte 1
KDM5D	1.63e-21	-0.490652	0	0.196	4.46e-17	Cholangiocyte 1
KDM6A	1.6e-21	0.581683	0.786	0.687	4.38e-17	Cholangiocyte 1
KLHDC10	1.74e-06	-0.274647	0.329	0.474	0.0477071	Cholangiocyte 1
LAMA1	8.63e-08	0.337885	0.168	0.081	0.0023621	Cholangiocyte 1
LAMC1	7.38e-07	-0.326804	0.589	0.705	0.020207	Cholangiocyte 1
LCN2	3.08e-17	-0.422433	0.018	0.192	8.42e-13	Cholangiocyte 1
LIFR	1.74e-06	0.405206	0.339	0.229	0.0477603	Cholangiocyte 1
LINC00278	1.93e-33	-0.851187	0	0.289	5.27e-29	Cholangiocyte 1
LINC00513	8.96e-09	0.39335	0.337	0.213	0.000245125	Cholangiocyte 1
LINC01184	2.47e-07	-0.410157	0.505	0.621	0.00677151	Cholangiocyte 1
LINC01285	9.62e-09	0.309232	0.263	0.143	0.000263358	Cholangiocyte 1
LINC01320	1.62e-06	0.405413	0.551	0.483	0.044259	Cholangiocyte 1
LINC01435	1.67e-09	0.480318	0.151	0.062	4.57e-05	Cholangiocyte 1
LINC01818	4.11e-25	0.625399	0.314	0.114	1.12e-20	Cholangiocyte 1
LINC01948	3.82e-10	-0.334056	0.12	0.275	1.05e-05	Cholangiocyte 1
LINC02331	3.84e-09	-0.3434	0.482	0.65	0.000105049	Cholangiocyte 1
LINC02388	2.03e-07	0.367592	0.324	0.213	0.00556654	Cholangiocyte 1
LINC02484	1.51e-07	0.327178	0.168	0.084	0.00413819	Cholangiocyte 1
LINC02532	4.84e-13	-0.415516	0.913	0.928	1.33e-08	Cholangiocyte 1
LONP2	5.67e-07	0.282413	0.763	0.724	0.0155085	Cholangiocyte 1
LRP1B	2.6e-18	0.63036	0.311	0.135	7.11e-14	Cholangiocyte 1
LRRC7	6.65e-09	-0.448746	0.469	0.61	0.000182116	Cholangiocyte 1
LRRK2	3.22e-09	-0.377806	0.145	0.293	8.81e-05	Cholangiocyte 1
LYZ	2.39e-22	-0.602356	0.043	0.276	6.54e-18	Cholangiocyte 1
MAFF	4.9e-09	0.42449	0.224	0.119	0.000134069	Cholangiocyte 1
MAGI1-AS1	3.72e-09	0.421065	0.255	0.144	0.000101785	Cholangiocyte 1
MAGI2	4.14e-09	0.553673	0.538	0.442	0.000113291	Cholangiocyte 1
MALAT1	7.47e-35	0.40943	1	1	2.04e-30	Cholangiocyte 1
MAPK10	1.12e-09	-0.43146	0.656	0.783	3.07e-05	Cholangiocyte 1
MAST4	3.63e-12	0.46525	0.768	0.688	9.95e-08	Cholangiocyte 1
MEF2A	6.58e-07	0.340519	0.781	0.768	0.0180219	Cholangiocyte 1
METTL7A	1.78e-07	-0.312953	0.288	0.44	0.00485903	Cholangiocyte 1
MIR3936HG	8.72e-08	-0.315354	0.49	0.635	0.00238713	Cholangiocyte 1
MIR4435-2HG	8.99e-17	0.69879	0.5	0.322	2.46e-12	Cholangiocyte 1
MIR924HG	8.21e-08	-0.281823	0.02	0.107	0.00224587	Cholangiocyte 1
MLIP	5.74e-19	0.587831	0.38	0.182	1.57e-14	Cholangiocyte 1
MT-ATP6	1.16e-28	-0.630541	0.656	0.878	3.18e-24	Cholangiocyte 1
MT-CO1	1.36e-11	-0.286959	0.89	0.952	3.71e-07	Cholangiocyte 1
MT-CO3	3.5e-15	-0.350442	0.786	0.92	9.59e-11	Cholangiocyte 1
MT-CYB	9.29e-10	-0.257429	0.722	0.836	2.54e-05	Cholangiocyte 1
MT1G	2.38e-32	0.775018	0.232	0.052	6.51e-28	Cholangiocyte 1
MT2A	1.76e-08	0.539917	0.615	0.506	0.000482251	Cholangiocyte 1
MTCL1	6.09e-09	-0.4052	0.492	0.663	0.000166709	Cholangiocyte 1
MX1	2.93e-09	0.422812	0.286	0.163	8.02e-05	Cholangiocyte 1
MYO5C	2.56e-07	-0.295138	0.293	0.451	0.00699718	Cholangiocyte 1
MYOM1	8.95e-22	0.694899	0.696	0.533	2.45e-17	Cholangiocyte 1
MYRIP	1.82e-12	0.528092	0.668	0.52	4.99e-08	Cholangiocyte 1
NAA38	5.5e-09	-0.278029	0.084	0.216	0.000150586	Cholangiocyte 1
NAMPT	1.78e-13	0.322399	0.798	0.64	4.87e-09	Cholangiocyte 1
NGEF	1.53e-08	-0.274659	0.219	0.385	0.000418071	Cholangiocyte 1
NLGN4Y	4.93e-79	-1.83517	0.003	0.558	1.35e-74	Cholangiocyte 1
NPNT	9.45e-08	-0.260664	0.13	0.262	0.00258545	Cholangiocyte 1
NR2F2	4.92e-07	-0.27585	0.26	0.407	0.0134562	Cholangiocyte 1
NR2F2-AS1	1.02e-06	-0.33711	0.551	0.685	0.0280013	Cholangiocyte 1
NRXN3	2.58e-12	-0.522063	0.071	0.227	7.06e-08	Cholangiocyte 1
NTN1	7.6e-13	0.410786	0.199	0.081	2.08e-08	Cholangiocyte 1
NXN	3.68e-09	-0.414639	0.306	0.479	0.000100735	Cholangiocyte 1
OIT3	2.63e-10	0.361149	0.145	0.056	7.19e-06	Cholangiocyte 1
ONECUT1	2.55e-17	-0.561104	0.699	0.813	6.97e-13	Cholangiocyte 1
ORM1	2.33e-25	0.632681	0.86	0.754	6.39e-21	Cholangiocyte 1
ORM2	7.28e-20	0.578936	0.681	0.499	1.99e-15	Cholangiocyte 1
OSBPL3	7.16e-11	-0.401497	0.184	0.363	1.96e-06	Cholangiocyte 1
P4HA1	1.42e-11	0.361109	0.579	0.405	3.9e-07	Cholangiocyte 1
PAH	4.91e-10	-0.285855	0.783	0.892	1.34e-05	Cholangiocyte 1
PALMD	1.2e-07	-0.319648	0.189	0.329	0.00327093	Cholangiocyte 1
PAPPA2	1.05e-12	0.309871	0.138	0.044	2.88e-08	Cholangiocyte 1
PARP14	9.29e-08	0.401105	0.546	0.447	0.00254325	Cholangiocyte 1
PARP9	8.17e-09	0.412421	0.408	0.286	0.000223573	Cholangiocyte 1
PAWR	2.35e-07	-0.327074	0.681	0.806	0.0064262	Cholangiocyte 1
PCK1	6.57e-30	0.509889	0.801	0.54	1.8e-25	Cholangiocyte 1
PCSK6	1.02e-19	0.738067	0.696	0.55	2.79e-15	Cholangiocyte 1
PDE3A	8.91e-08	-0.368719	0.166	0.309	0.00243789	Cholangiocyte 1
PDE7A	1.63e-06	-0.262436	0.413	0.561	0.0446258	Cholangiocyte 1
PDE7B	2.36e-14	-0.454952	0.497	0.713	6.46e-10	Cholangiocyte 1
PDGFC	7.12e-08	-0.312456	0.809	0.875	0.00195015	Cholangiocyte 1
PDGFD	2.65e-19	-0.634056	0.564	0.789	7.25e-15	Cholangiocyte 1
PIGR	9.8e-10	-0.286213	0.043	0.164	2.68e-05	Cholangiocyte 1
PIK3R1	1.27e-08	-0.335968	0.477	0.651	0.000348165	Cholangiocyte 1
PLA2G2A	3.06e-09	0.413836	0.378	0.251	8.37e-05	Cholangiocyte 1
PLIN5	2.26e-11	0.506023	0.449	0.304	6.2e-07	Cholangiocyte 1
PPIA	4.94e-08	-0.299171	0.219	0.372	0.00135188	Cholangiocyte 1
PRICKLE1	2.73e-12	-0.602232	0.278	0.476	7.47e-08	Cholangiocyte 1
PRKY	4.33e-37	-0.86597	0.003	0.319	1.18e-32	Cholangiocyte 1
PTGFR	5.87e-10	-0.295002	0.031	0.147	1.61e-05	Cholangiocyte 1
PTPN2	4.94e-07	-0.256259	0.472	0.629	0.0135338	Cholangiocyte 1
PTPN3	6.59e-07	0.290567	0.668	0.587	0.0180331	Cholangiocyte 1
PZP	5.59e-42	0.614462	0.232	0.037	1.53e-37	Cholangiocyte 1
RAB11A	1.2e-14	0.632336	0.582	0.453	3.28e-10	Cholangiocyte 1
RACK1	9.65e-10	-0.266508	0.184	0.361	2.64e-05	Cholangiocyte 1
RASSF4	3.46e-07	-0.28489	0.171	0.31	0.00946079	Cholangiocyte 1
RBMS3	4.78e-17	0.457507	0.926	0.943	1.31e-12	Cholangiocyte 1
RBMS3-AS2	5.92e-17	0.491332	0.207	0.074	1.62e-12	Cholangiocyte 1
RBP4	5.1e-21	-0.551996	0.617	0.83	1.4e-16	Cholangiocyte 1
RORA-AS1	1.02e-06	0.353782	0.227	0.138	0.0280001	Cholangiocyte 1
RPL10	1.47e-12	-0.481366	0.372	0.574	4.03e-08	Cholangiocyte 1
RPL11	3.32e-10	-0.394587	0.296	0.482	9.07e-06	Cholangiocyte 1
RPL12	6.34e-14	-0.414088	0.148	0.356	1.73e-09	Cholangiocyte 1
RPL13	1.21e-15	-0.508489	0.5	0.705	3.3e-11	Cholangiocyte 1
RPL13A	1.59e-19	-0.567419	0.258	0.526	4.36e-15	Cholangiocyte 1
RPL15	5.44e-14	-0.431314	0.148	0.354	1.49e-09	Cholangiocyte 1
RPL17	2.75e-08	-0.307929	0.25	0.421	0.00075229	Cholangiocyte 1
RPL18A	4.41e-13	-0.406454	0.156	0.356	1.21e-08	Cholangiocyte 1
RPL19	8.35e-07	-0.255123	0.176	0.309	0.0228438	Cholangiocyte 1
RPL21	5.72e-15	-0.486282	0.232	0.458	1.56e-10	Cholangiocyte 1
RPL23	1.15e-08	-0.313021	0.161	0.311	0.000314786	Cholangiocyte 1
RPL23A	1.37e-08	-0.301103	0.102	0.234	0.000375268	Cholangiocyte 1
RPL26	4.58e-11	-0.339918	0.12	0.291	1.25e-06	Cholangiocyte 1
RPL27A	5.77e-08	-0.274431	0.25	0.418	0.0015794	Cholangiocyte 1
RPL28	3.42e-16	-0.510065	0.253	0.494	9.37e-12	Cholangiocyte 1
RPL29	8.9e-15	-0.468229	0.196	0.417	2.44e-10	Cholangiocyte 1
RPL3	1.15e-11	-0.354301	0.278	0.497	3.14e-07	Cholangiocyte 1
RPL32	3.42e-08	-0.313579	0.258	0.422	0.000935512	Cholangiocyte 1
RPL34	3.29e-16	-0.505557	0.237	0.482	9.01e-12	Cholangiocyte 1
RPL35	2.33e-10	-0.419825	0.276	0.45	6.38e-06	Cholangiocyte 1
RPL36	1.21e-13	-0.44723	0.224	0.442	3.32e-09	Cholangiocyte 1
RPL36A	5.26e-07	-0.267959	0.161	0.292	0.0144045	Cholangiocyte 1
RPL37A	1.04e-08	-0.375369	0.372	0.534	0.000285651	Cholangiocyte 1
RPL39	7.86e-12	-0.4267	0.309	0.515	2.15e-07	Cholangiocyte 1
RPL41	1.88e-10	-0.353233	0.446	0.654	5.14e-06	Cholangiocyte 1
RPL7	1.04e-07	-0.252565	0.153	0.298	0.00284768	Cholangiocyte 1
RPL7A	3.71e-11	-0.350477	0.191	0.378	1.02e-06	Cholangiocyte 1
RPL8	8.92e-15	-0.46708	0.214	0.444	2.44e-10	Cholangiocyte 1
RPL9	3.37e-10	-0.327394	0.237	0.428	9.22e-06	Cholangiocyte 1
RPLP0	2.52e-09	-0.374031	0.224	0.391	6.9e-05	Cholangiocyte 1
RPLP1	2.33e-12	-0.411275	0.352	0.566	6.37e-08	Cholangiocyte 1
RPLP2	5.21e-07	-0.263145	0.24	0.391	0.0142689	Cholangiocyte 1
RPS12	1.63e-14	-0.472424	0.196	0.415	4.45e-10	Cholangiocyte 1
RPS14	3.79e-12	-0.405757	0.276	0.49	1.04e-07	Cholangiocyte 1
RPS15	7.85e-08	-0.291666	0.184	0.329	0.00214893	Cholangiocyte 1
RPS16	1.41e-06	-0.256233	0.181	0.315	0.0386673	Cholangiocyte 1
RPS17	4.7e-12	-0.357996	0.171	0.366	1.29e-07	Cholangiocyte 1
RPS18	1.03e-07	-0.296594	0.314	0.488	0.00283142	Cholangiocyte 1
RPS19	1.33e-18	-0.559663	0.268	0.527	3.63e-14	Cholangiocyte 1
RPS21	4.46e-08	-0.311345	0.168	0.31	0.00122125	Cholangiocyte 1
RPS23	2.33e-14	-0.453866	0.135	0.34	6.37e-10	Cholangiocyte 1
RPS24	7.26e-11	-0.383742	0.314	0.509	1.99e-06	Cholangiocyte 1
RPS25	2.6e-09	-0.345947	0.12	0.267	7.13e-05	Cholangiocyte 1
RPS27	2.29e-15	-0.49049	0.199	0.423	6.25e-11	Cholangiocyte 1
RPS27A	6.13e-09	-0.265886	0.171	0.336	0.000167758	Cholangiocyte 1
RPS28	5.57e-12	-0.39033	0.311	0.525	1.52e-07	Cholangiocyte 1
RPS29	2.72e-09	-0.309559	0.237	0.411	7.44e-05	Cholangiocyte 1
RPS3	5.81e-07	-0.272366	0.214	0.358	0.015909	Cholangiocyte 1
RPS3A	1.94e-09	-0.374913	0.207	0.37	5.31e-05	Cholangiocyte 1
RPS4Y1	1.08e-36	-0.866014	0	0.313	2.96e-32	Cholangiocyte 1
RPS5	1.37e-09	-0.297855	0.082	0.219	3.74e-05	Cholangiocyte 1
RPS6	1.97e-08	-0.276673	0.309	0.492	0.000539875	Cholangiocyte 1
RPS7	1.1e-09	-0.283317	0.168	0.341	3.01e-05	Cholangiocyte 1
RPS8	1.19e-11	-0.391097	0.219	0.417	3.25e-07	Cholangiocyte 1
RPS9	5.51e-10	-0.39124	0.265	0.445	1.51e-05	Cholangiocyte 1
RUNX1	1.74e-08	-0.468495	0.765	0.874	0.000476638	Cholangiocyte 1
S100A6	5.94e-13	-0.387138	0.077	0.246	1.63e-08	Cholangiocyte 1
SAA2	1.57e-11	-0.459002	0.306	0.508	4.3e-07	Cholangiocyte 1
SDS	2.63e-10	-0.47443	0.138	0.297	7.21e-06	Cholangiocyte 1
SERPINA1	8.43e-16	-0.35316	0.98	0.996	2.31e-11	Cholangiocyte 1
SERPINE1	5.56e-22	0.882547	0.497	0.266	1.52e-17	Cholangiocyte 1
SGIP1	2.42e-10	-0.439083	0.163	0.334	6.62e-06	Cholangiocyte 1
SH3PXD2A	4.67e-08	-0.315004	0.416	0.578	0.00127927	Cholangiocyte 1
SH3YL1	1.33e-07	-0.349556	0.505	0.654	0.00363056	Cholangiocyte 1
SHISA9	6.71e-08	-0.298619	0.278	0.448	0.00183668	Cholangiocyte 1
SHLD2	1.03e-07	-0.309532	0.423	0.579	0.00283227	Cholangiocyte 1
SHROOM3	4.43e-09	-0.337856	0.778	0.889	0.000121268	Cholangiocyte 1
SLC13A5	8.23e-07	0.348204	0.324	0.213	0.0225375	Cholangiocyte 1
SLC17A4	1.39e-18	-0.554173	0.617	0.788	3.81e-14	Cholangiocyte 1
SLC1A2	1.71e-06	0.314733	0.158	0.083	0.0468732	Cholangiocyte 1
SLC22A9	5.92e-07	-0.257318	0.092	0.204	0.0162094	Cholangiocyte 1
SLC2A3	1.26e-19	0.480112	0.26	0.094	3.46e-15	Cholangiocyte 1
SLC35F3	6.69e-07	0.378331	0.64	0.545	0.0183008	Cholangiocyte 1
SLC4A4	5.81e-09	-0.362135	0.724	0.867	0.000159126	Cholangiocyte 1
SLC7A7	1.74e-08	-0.290914	0.038	0.142	0.000475169	Cholangiocyte 1
SLCO1B3	8.72e-10	-0.490212	0.324	0.497	2.39e-05	Cholangiocyte 1
SLIT2	2.14e-11	-0.389661	0.117	0.291	5.86e-07	Cholangiocyte 1
SNHG14	2.59e-25	-0.527035	0.867	0.945	7.1e-21	Cholangiocyte 1
SNTB1	3.8e-07	0.366538	0.582	0.488	0.0103922	Cholangiocyte 1
SORBS1	4.44e-15	0.507579	0.821	0.804	1.22e-10	Cholangiocyte 1
SOX5	1.06e-24	0.687764	0.923	0.81	2.9e-20	Cholangiocyte 1
SPINK1	9.7e-12	0.262912	0.11	0.031	2.66e-07	Cholangiocyte 1
SPP1	2.08e-17	-0.58389	0.133	0.358	5.68e-13	Cholangiocyte 1
SREBF1	1.15e-11	0.446613	0.25	0.125	3.15e-07	Cholangiocyte 1
SRGAP1	3.47e-07	-0.343945	0.587	0.718	0.00948412	Cholangiocyte 1
ST18	5.66e-13	0.606258	0.212	0.09	1.55e-08	Cholangiocyte 1
STAB2	2.81e-15	0.37908	0.222	0.084	7.69e-11	Cholangiocyte 1
STK33	4.65e-07	-0.291332	0.388	0.541	0.0127238	Cholangiocyte 1
SULF1	1.07e-07	-0.286036	0.212	0.364	0.00293116	Cholangiocyte 1
SYNE2	1.3e-14	-0.428843	0.834	0.927	3.56e-10	Cholangiocyte 1
SYT17	1.21e-14	0.427631	0.235	0.098	3.3e-10	Cholangiocyte 1
TAPT1-AS1	1.69e-06	-0.266699	0.314	0.461	0.0461896	Cholangiocyte 1
TBL1Y	1.12e-30	-0.825738	0	0.269	3.07e-26	Cholangiocyte 1
TDRD3	1.97e-07	-0.321005	0.316	0.465	0.00539536	Cholangiocyte 1
TENM2	1.18e-19	0.677996	0.467	0.268	3.22e-15	Cholangiocyte 1
TESC	6.08e-08	0.5367	0.559	0.477	0.00166327	Cholangiocyte 1
TF	2.54e-17	-0.382645	0.921	0.984	6.94e-13	Cholangiocyte 1
THEMIS	2.41e-09	-0.290594	0.041	0.157	6.59e-05	Cholangiocyte 1
THSD7A	4.58e-07	-0.332271	0.301	0.455	0.0125356	Cholangiocyte 1
TIAM1	4.25e-09	0.43035	0.395	0.266	0.000116285	Cholangiocyte 1
TIMP1	5.46e-07	-0.30621	0.219	0.359	0.014948	Cholangiocyte 1
TMSB10	2.91e-09	-0.311743	0.202	0.37	7.97e-05	Cholangiocyte 1
TNFRSF21	4.96e-07	-0.336319	0.247	0.393	0.0135703	Cholangiocyte 1
TNFSF14	1.28e-06	0.311611	0.199	0.114	0.03512	Cholangiocyte 1
TOX	1.01e-25	0.722404	0.492	0.255	2.77e-21	Cholangiocyte 1
TP53INP1	8.11e-12	0.601411	0.487	0.354	2.22e-07	Cholangiocyte 1
TPRG1	1.44e-08	0.369488	0.561	0.42	0.000393199	Cholangiocyte 1
TPT1	6.54e-07	-0.275821	0.584	0.717	0.0179007	Cholangiocyte 1
TRIM25	1.49e-06	0.319038	0.25	0.158	0.0407858	Cholangiocyte 1
TSHR	2.73e-09	0.384695	0.151	0.064	7.47e-05	Cholangiocyte 1
TSIX	1.03e-25	0.311233	0.11	0.012	2.81e-21	Cholangiocyte 1
TST	2.15e-08	-0.293324	0.128	0.267	0.000589425	Cholangiocyte 1
TTC21B	2.81e-07	-0.263035	0.222	0.372	0.00770309	Cholangiocyte 1
TTR	2.27e-22	-0.435255	0.452	0.764	6.22e-18	Cholangiocyte 1
TTTY10	3.47e-18	-0.477234	0	0.168	9.5e-14	Cholangiocyte 1
TTTY14	4.43e-84	-1.89423	0.013	0.588	1.21e-79	Cholangiocyte 1
UBA52	4.16e-07	-0.267184	0.209	0.356	0.0113938	Cholangiocyte 1
UBA6-AS1	2.38e-16	-0.714178	0.237	0.452	6.52e-12	Cholangiocyte 1
UBE2E3	5.38e-09	-0.348457	0.401	0.57	0.000147243	Cholangiocyte 1
UGT2B10	1.13e-06	-0.254002	0.094	0.202	0.0310073	Cholangiocyte 1
UGT2B15	2.85e-16	-0.479877	0.191	0.426	7.79e-12	Cholangiocyte 1
UGT2B7	4.93e-11	-0.373504	0.11	0.277	1.35e-06	Cholangiocyte 1
UPB1	2.39e-21	0.642063	0.452	0.238	6.55e-17	Cholangiocyte 1
UQCRB	6.66e-12	-0.340249	0.061	0.214	1.82e-07	Cholangiocyte 1
USP9Y	4.79e-70	-1.46266	0	0.51	1.31e-65	Cholangiocyte 1
UTY	4.76e-113	-2.29429	0.003	0.7	1.3e-108	Cholangiocyte 1
VEPH1	7.69e-09	-0.394364	0.352	0.513	0.000210409	Cholangiocyte 1
VIM	1.93e-11	-0.37841	0.158	0.337	5.27e-07	Cholangiocyte 1
VMP1	1.16e-07	0.340224	0.857	0.851	0.00317838	Cholangiocyte 1
VTN	4.11e-09	-0.312769	0.855	0.926	0.000112604	Cholangiocyte 1
WDR35	3.22e-08	-0.308976	0.125	0.258	0.000881762	Cholangiocyte 1
XAF1	6.2e-50	1.01582	0.513	0.185	1.7e-45	Cholangiocyte 1
XIST	5.89e-218	2.26662	0.962	0.157	1.61e-213	Cholangiocyte 1
XRCC5	1.49e-08	-0.311792	0.469	0.64	0.000408439	Cholangiocyte 1
ZBTB20-AS1	2.03e-10	0.27158	0.135	0.05	5.57e-06	Cholangiocyte 1
ZBTB20-AS5	1.71e-12	0.561017	0.423	0.277	4.69e-08	Cholangiocyte 1
ZFP36	1.09e-06	0.361144	0.224	0.135	0.029747	Cholangiocyte 1
ZFY	3.61e-21	-0.55446	0.031	0.247	9.87e-17	Cholangiocyte 1
ZNF26	4.36e-09	-0.312584	0.11	0.251	0.000119212	Cholangiocyte 1
ZNF385B	3.27e-07	0.450055	0.48	0.37	0.00895462	Cholangiocyte 1
A1CF	1.85e-07	-0.322315	0.532	0.695	0.0050528	Cholangiocyte 2
ABCB1	7.83e-13	-0.522678	0.227	0.436	2.14e-08	Cholangiocyte 2
ABCC3	1.05e-07	-0.304504	0.582	0.781	0.00287176	Cholangiocyte 2
ABLIM3	8.37e-12	0.644894	0.618	0.543	2.29e-07	Cholangiocyte 2
AC002066.1	2.33e-07	-0.289517	0.052	0.145	0.00637697	Cholangiocyte 2
AC004160.1	1.17e-15	0.711778	0.479	0.32	3.2e-11	Cholangiocyte 2
AC004540.1	3.54e-07	-0.302167	0.052	0.142	0.00969413	Cholangiocyte 2
AC007319.1	5.15e-07	-0.319957	0.137	0.26	0.0141042	Cholangiocyte 2
AC011287.1	4.47e-09	0.607478	0.114	0.042	0.000122457	Cholangiocyte 2
AC025159.1	1.28e-06	-0.28914	0.064	0.156	0.0349003	Cholangiocyte 2
AC087477.2	2.29e-07	-0.319597	0.109	0.225	0.00625802	Cholangiocyte 2
AC098617.1	5.82e-09	-0.402852	0.116	0.253	0.000159402	Cholangiocyte 2
AC104041.1	2.32e-08	-0.341694	0.06	0.167	0.000635011	Cholangiocyte 2
AC104461.1	1.33e-06	-0.296953	0.234	0.376	0.0365125	Cholangiocyte 2
AC108519.1	1.08e-08	-0.34658	0.054	0.163	0.000294487	Cholangiocyte 2
AC245041.2	8.39e-08	-0.381111	0.077	0.185	0.00229775	Cholangiocyte 2
ACAA2	1.61e-06	-0.302636	0.165	0.295	0.0439841	Cholangiocyte 2
ACSL1	6.72e-07	0.338456	0.758	0.721	0.0183996	Cholangiocyte 2
ACSL4	5.19e-19	-0.644127	0.247	0.524	1.42e-14	Cholangiocyte 2
ACSM2A	1.14e-06	0.380095	0.532	0.454	0.0312078	Cholangiocyte 2
ACTN4	1.53e-08	-0.305299	0.455	0.663	0.000419932	Cholangiocyte 2
ADAMTSL3	1.54e-07	0.522957	0.234	0.142	0.00420623	Cholangiocyte 2
ADGRL2	1.04e-15	-0.456759	0.655	0.86	2.85e-11	Cholangiocyte 2
ADH1B	3.71e-18	0.62556	0.65	0.533	1.01e-13	Cholangiocyte 2
AFM	1.58e-12	-0.544312	0.219	0.419	4.31e-08	Cholangiocyte 2
AGBL3	2.94e-09	-0.404517	0.103	0.237	8.05e-05	Cholangiocyte 2
AGPS	1.23e-06	-0.252507	0.208	0.348	0.0337692	Cholangiocyte 2
AHNAK	1.06e-07	-0.284628	0.212	0.375	0.00289282	Cholangiocyte 2
AHSG	1.2e-07	-0.405695	0.408	0.595	0.00327824	Cholangiocyte 2
AKAP7	3.36e-11	-0.392977	0.386	0.62	9.21e-07	Cholangiocyte 2
AL162411.1	5.9e-07	-0.279263	0.109	0.226	0.0161383	Cholangiocyte 2
AL391117.1	5.4e-14	0.470019	0.815	0.739	1.48e-09	Cholangiocyte 2
AL589935.1	1.4e-07	-0.288531	0.075	0.182	0.00382804	Cholangiocyte 2
ALCAM	5.14e-10	-0.394652	0.539	0.72	1.41e-05	Cholangiocyte 2
ALDH1A2	9.48e-07	-0.260915	0.333	0.512	0.0259394	Cholangiocyte 2
ALDH1L1	4.08e-07	0.525549	0.195	0.113	0.011161	Cholangiocyte 2
AMBP	9.11e-10	-0.454237	0.614	0.777	2.49e-05	Cholangiocyte 2
ANKRD18A	1.35e-06	-0.296064	0.036	0.112	0.0369703	Cholangiocyte 2
ANKS1B	7.55e-18	0.684627	0.165	0.046	2.07e-13	Cholangiocyte 2
ANXA2	7.35e-09	-0.396789	0.206	0.367	0.000201283	Cholangiocyte 2
ANXA4	5.04e-33	-0.743102	0.655	0.915	1.38e-28	Cholangiocyte 2
AOX1	7.87e-15	0.693799	0.498	0.336	2.15e-10	Cholangiocyte 2
AP000331.1	3.56e-09	-0.362757	0.077	0.207	9.75e-05	Cholangiocyte 2
AP003555.2	8.6e-08	0.467211	0.105	0.041	0.00235298	Cholangiocyte 2
ARHGAP26	4.24e-07	0.471694	0.594	0.568	0.0116028	Cholangiocyte 2
ARHGAP32	7.78e-07	-0.285079	0.273	0.439	0.0213039	Cholangiocyte 2
ARHGEF18	2e-07	-0.32641	0.227	0.389	0.0054825	Cholangiocyte 2
ARPC3	4.65e-08	-0.265946	0.071	0.185	0.00127369	Cholangiocyte 2
ARSB	1.07e-06	-0.264686	0.073	0.172	0.0292824	Cholangiocyte 2
ATF5	5.28e-24	0.741947	0.511	0.289	1.44e-19	Cholangiocyte 2
ATP11A	4.09e-07	-0.295166	0.335	0.503	0.0111938	Cholangiocyte 2
ATP13A4	1.91e-08	-0.390078	0.086	0.204	0.000523471	Cholangiocyte 2
ATP2C1	2.31e-09	-0.39857	0.146	0.299	6.32e-05	Cholangiocyte 2
ATR	1.43e-06	-0.256711	0.253	0.405	0.0390908	Cholangiocyte 2
BCKDHB	2.29e-07	0.471163	0.485	0.423	0.00626199	Cholangiocyte 2
BCL2L1	3.65e-23	-0.832974	0.234	0.516	1e-18	Cholangiocyte 2
BHLHE40	6.69e-16	0.759456	0.305	0.155	1.83e-11	Cholangiocyte 2
BICC1	7.42e-47	-0.943823	0.749	0.972	2.03e-42	Cholangiocyte 2
BICRAL	1.07e-11	-0.501561	0.139	0.312	2.92e-07	Cholangiocyte 2
BLZF1	1.47e-07	-0.297368	0.039	0.126	0.00401492	Cholangiocyte 2
C1QA	1.02e-08	0.654321	0.197	0.106	0.000278233	Cholangiocyte 2
C1QB	3.88e-08	0.426746	0.118	0.048	0.00106209	Cholangiocyte 2
C3	2.18e-08	0.303508	0.929	0.937	0.000595501	Cholangiocyte 2
C4BPA	8.03e-13	0.615204	0.582	0.467	2.2e-08	Cholangiocyte 2
C4BPB	5.04e-07	0.476509	0.524	0.477	0.0138038	Cholangiocyte 2
C4orf19	1.05e-11	-0.475269	0.41	0.616	2.86e-07	Cholangiocyte 2
C9	6.49e-18	0.652676	0.693	0.575	1.78e-13	Cholangiocyte 2
CACNA1D	7.62e-08	-0.378759	0.311	0.487	0.00208435	Cholangiocyte 2
CALCRL	2.09e-11	-0.422468	0.073	0.217	5.71e-07	Cholangiocyte 2
CALN1	9.33e-23	0.980893	0.285	0.106	2.55e-18	Cholangiocyte 2
CAMKMT	4.26e-07	-0.315652	0.438	0.606	0.011673	Cholangiocyte 2
CAPN2	1.66e-08	-0.378405	0.088	0.209	0.000454425	Cholangiocyte 2
CARF	1.31e-06	-0.31134	0.062	0.152	0.0358324	Cholangiocyte 2
CASC19	2.88e-15	-0.599762	0.101	0.291	7.87e-11	Cholangiocyte 2
CAV2	5.95e-07	-0.255028	0.039	0.121	0.0162864	Cholangiocyte 2
CCDC146	1.88e-07	-0.362368	0.107	0.223	0.00515058	Cholangiocyte 2
CCDC198	8.35e-15	-0.530338	0.221	0.441	2.29e-10	Cholangiocyte 2
CCDC7	7.18e-07	-0.28541	0.131	0.252	0.0196539	Cholangiocyte 2
CCND1	3.25e-10	-0.467839	0.054	0.175	8.91e-06	Cholangiocyte 2
CD24	2.16e-14	-0.548467	0.09	0.268	5.9e-10	Cholangiocyte 2
CD46	1.99e-07	-0.337278	0.296	0.457	0.00545206	Cholangiocyte 2
CD63	2.39e-07	-0.315758	0.105	0.22	0.00654108	Cholangiocyte 2
CDH1	1.74e-08	-0.340355	0.358	0.548	0.000476982	Cholangiocyte 2
CDH6	2.62e-09	-0.456791	0.139	0.289	7.17e-05	Cholangiocyte 2
CEP162	1.17e-06	-0.29471	0.071	0.165	0.0319601	Cholangiocyte 2
CFAP221	1.66e-10	-0.378337	0.193	0.376	4.55e-06	Cholangiocyte 2
CFAP44	8.06e-09	-0.397058	0.12	0.258	0.000220711	Cholangiocyte 2
CFTR	5.28e-13	-0.461837	0.367	0.593	1.45e-08	Cholangiocyte 2
CHDH	4.44e-07	-0.30874	0.118	0.235	0.0121494	Cholangiocyte 2
CHST9	3.92e-22	-0.641503	0.468	0.749	1.07e-17	Cholangiocyte 2
CLDN1	2.04e-09	-0.397073	0.361	0.567	5.59e-05	Cholangiocyte 2
CLDN10	3.8e-07	-0.332309	0.052	0.141	0.0104012	Cholangiocyte 2
CLHC1	7.05e-07	-0.280895	0.028	0.103	0.0192989	Cholangiocyte 2
CLIC6	8.57e-09	-0.451755	0.103	0.231	0.000234704	Cholangiocyte 2
CLYBL	6.71e-07	-0.343265	0.294	0.451	0.018372	Cholangiocyte 2
CNKSR3	7.17e-07	-0.2972	0.33	0.495	0.019637	Cholangiocyte 2
CNN3	1.08e-06	-0.313278	0.161	0.287	0.0295995	Cholangiocyte 2
COA1	1.32e-07	-0.267141	0.225	0.385	0.00360142	Cholangiocyte 2
COL27A1	2.65e-12	-0.454846	0.292	0.512	7.25e-08	Cholangiocyte 2
CP	3.65e-33	0.696024	0.94	0.845	9.99e-29	Cholangiocyte 2
CPD	7.39e-07	-0.304021	0.245	0.404	0.0202144	Cholangiocyte 2
CPED1	1.67e-10	0.590702	0.444	0.331	4.57e-06	Cholangiocyte 2
CRIM1	4.24e-07	-0.326431	0.382	0.559	0.0116086	Cholangiocyte 2
CRP	5.14e-18	0.718273	0.618	0.454	1.41e-13	Cholangiocyte 2
CRYZ	9.69e-09	-0.385457	0.122	0.259	0.000265228	Cholangiocyte 2
CTCF	8.02e-07	-0.270741	0.118	0.236	0.0219527	Cholangiocyte 2
CTNNA3	6.79e-16	0.976999	0.29	0.145	1.86e-11	Cholangiocyte 2
CTNND1	2.46e-07	-0.303058	0.607	0.766	0.00673222	Cholangiocyte 2
CTNND2	1.21e-14	-0.463779	0.554	0.812	3.32e-10	Cholangiocyte 2
CTSH	6.65e-09	-0.366392	0.045	0.15	0.000182035	Cholangiocyte 2
CTTNBP2	2.88e-08	-0.356478	0.101	0.226	0.000787948	Cholangiocyte 2
CXADR	3.77e-10	-0.42306	0.197	0.374	1.03e-05	Cholangiocyte 2
CYP2B6	5.98e-42	1.22991	0.706	0.498	1.64e-37	Cholangiocyte 2
CYP2C8	1.87e-07	0.384399	0.702	0.686	0.00510734	Cholangiocyte 2
CYP2C9	1.49e-10	0.419193	0.764	0.743	4.07e-06	Cholangiocyte 2
CYP3A4	5.21e-69	1.42016	0.682	0.316	1.43e-64	Cholangiocyte 2
CYP3A7	1.2e-25	0.841716	0.616	0.369	3.29e-21	Cholangiocyte 2
DBI	3.64e-07	-0.304557	0.045	0.133	0.00997326	Cholangiocyte 2
DCDC2	8.25e-27	-0.713904	0.511	0.803	2.26e-22	Cholangiocyte 2
DDX17	1.04e-06	-0.282546	0.556	0.722	0.0285616	Cholangiocyte 2
DDX3Y	8.39e-14	-0.525061	0	0.11	2.3e-09	Cholangiocyte 2
DEFB1	6.21e-13	-0.49141	0.137	0.32	1.7e-08	Cholangiocyte 2
DGCR2	1.75e-07	-0.323689	0.103	0.219	0.00478957	Cholangiocyte 2
DOCK4	1.04e-08	0.424223	0.712	0.704	0.000283974	Cholangiocyte 2
DOCK5	5.9e-11	-0.386092	0.506	0.739	1.61e-06	Cholangiocyte 2
DOP1A	1.18e-08	-0.373128	0.217	0.375	0.000322038	Cholangiocyte 2
DPH6	1.64e-09	-0.473626	0.296	0.479	4.49e-05	Cholangiocyte 2
DPP10	9.64e-09	-0.394007	0.176	0.333	0.000263745	Cholangiocyte 2
DPYS	1.49e-06	-0.296042	0.343	0.505	0.0407337	Cholangiocyte 2
DUSP1	3.1e-11	0.578576	0.433	0.312	8.48e-07	Cholangiocyte 2
EFNA1	9.44e-12	0.672478	0.303	0.175	2.59e-07	Cholangiocyte 2
EIF4A2	4.1e-08	-0.355206	0.163	0.31	0.00112143	Cholangiocyte 2
ELL2	1.27e-08	0.556465	0.702	0.662	0.000348956	Cholangiocyte 2
ELOVL2	5.44e-10	-0.424083	0.062	0.185	1.49e-05	Cholangiocyte 2
ELOVL7	1.75e-09	-0.428529	0.101	0.234	4.79e-05	Cholangiocyte 2
ENAH	8.6e-09	-0.402915	0.225	0.39	0.000235423	Cholangiocyte 2
EPB41L4A	1.14e-07	-0.310445	0.425	0.616	0.00310999	Cholangiocyte 2
EPCAM	7.47e-08	-0.270356	0.036	0.128	0.00204341	Cholangiocyte 2
EPHA6	8.64e-12	-0.580447	0.124	0.288	2.36e-07	Cholangiocyte 2
ERRFI1	1.03e-06	0.38248	0.663	0.617	0.0281081	Cholangiocyte 2
ESR1	4.93e-09	0.692199	0.429	0.331	0.000135024	Cholangiocyte 2
ESRRG	2.57e-16	-0.680018	0.258	0.485	7.04e-12	Cholangiocyte 2
EVC	1.9e-14	-0.490585	0.056	0.219	5.21e-10	Cholangiocyte 2
EVC2	5.26e-07	-0.303879	0.052	0.141	0.0143921	Cholangiocyte 2
EXOC1	1.01e-07	-0.326968	0.101	0.219	0.0027739	Cholangiocyte 2
EYA3	2.82e-07	-0.29445	0.142	0.27	0.00772422	Cholangiocyte 2
FABP1	6.98e-22	-0.585833	0.345	0.659	1.91e-17	Cholangiocyte 2
FAM118A	1.11e-13	0.627804	0.206	0.086	3.03e-09	Cholangiocyte 2
FAM155A	4.71e-14	-0.762915	0.082	0.25	1.29e-09	Cholangiocyte 2
FAM171A1	3.37e-09	-0.390377	0.326	0.505	9.22e-05	Cholangiocyte 2
FARP1	1.15e-08	-0.352485	0.67	0.839	0.000313895	Cholangiocyte 2
FAT1	1.03e-13	-0.489986	0.174	0.378	2.82e-09	Cholangiocyte 2
FBXO17	4.32e-10	-0.424231	0.118	0.266	1.18e-05	Cholangiocyte 2
FGA	1.29e-13	0.378484	0.936	0.937	3.52e-09	Cholangiocyte 2
FGB	7.6e-15	0.33837	0.968	0.935	2.08e-10	Cholangiocyte 2
FGD6	3.68e-13	-0.544203	0.135	0.322	1.01e-08	Cholangiocyte 2
FGF13	4.2e-13	-0.652724	0.305	0.515	1.15e-08	Cholangiocyte 2
FGFR2	1.83e-19	-0.632534	0.569	0.818	5e-15	Cholangiocyte 2
FGFR3	1.81e-09	-0.406073	0.174	0.336	4.97e-05	Cholangiocyte 2
FGL1	2.55e-28	0.577152	0.912	0.893	6.98e-24	Cholangiocyte 2
FKBP5	1.41e-07	0.390208	0.762	0.715	0.00387234	Cholangiocyte 2
FLG-AS1	3.56e-07	-0.260615	0.028	0.106	0.00974539	Cholangiocyte 2
FLT1	1.48e-20	0.892943	0.412	0.221	4.06e-16	Cholangiocyte 2
FOS	6.79e-16	0.845368	0.337	0.182	1.86e-11	Cholangiocyte 2
FOSB	1.51e-16	0.619442	0.148	0.039	4.14e-12	Cholangiocyte 2
FOXP2	4.49e-07	0.414081	0.569	0.515	0.0122992	Cholangiocyte 2
FRAS1	1.28e-21	-0.732135	0.242	0.521	3.49e-17	Cholangiocyte 2
FRK	2.27e-07	-0.287102	0.112	0.233	0.00622139	Cholangiocyte 2
FRS2	5.26e-07	-0.300792	0.189	0.332	0.0143927	Cholangiocyte 2
FRY	4.14e-08	-0.33365	0.345	0.52	0.00113285	Cholangiocyte 2
FTCD	2.17e-11	0.765336	0.491	0.38	5.94e-07	Cholangiocyte 2
FTX	1.37e-07	-0.274309	0.783	0.911	0.00374647	Cholangiocyte 2
FUS	1.42e-09	-0.397008	0.208	0.383	3.88e-05	Cholangiocyte 2
FZD6	8.67e-07	-0.264349	0.041	0.123	0.023738	Cholangiocyte 2
G0S2	4.38e-13	0.531836	0.189	0.074	1.2e-08	Cholangiocyte 2
G6PC	6.05e-12	0.650545	0.365	0.233	1.66e-07	Cholangiocyte 2
GABPB1-AS1	2.31e-08	-0.308457	0.135	0.277	0.000633416	Cholangiocyte 2
GABRE	1.77e-07	-0.334043	0.09	0.2	0.00483286	Cholangiocyte 2
GALNT18	1.25e-09	-0.425724	0.277	0.461	3.41e-05	Cholangiocyte 2
GAPDH	4.44e-09	-0.368808	0.176	0.341	0.000121509	Cholangiocyte 2
GCNT4	2.56e-10	-0.51989	0.049	0.168	7.02e-06	Cholangiocyte 2
GPHN	1.33e-12	0.490793	0.94	0.933	3.64e-08	Cholangiocyte 2
GRHL2	1.2e-10	-0.380895	0.217	0.408	3.28e-06	Cholangiocyte 2
HACD2	2.52e-08	-0.296076	0.097	0.221	0.000691082	Cholangiocyte 2
HKDC1	1.67e-11	-0.53539	0.131	0.293	4.58e-07	Cholangiocyte 2
HMGA1P4	3.94e-07	-0.26281	0.069	0.168	0.0107952	Cholangiocyte 2
HMGCS1	2.2e-08	-0.357123	0.178	0.34	0.000601441	Cholangiocyte 2
HNF1A-AS1	2.42e-21	-0.7281	0.354	0.621	6.62e-17	Cholangiocyte 2
HNMT	3.12e-08	-0.341991	0.275	0.446	0.000855246	Cholangiocyte 2
HOOK2	3.56e-08	-0.345861	0.135	0.27	0.000973724	Cholangiocyte 2
HP	4.96e-08	0.302085	0.927	0.965	0.00135729	Cholangiocyte 2
HSD17B7	1.33e-07	-0.288875	0.043	0.135	0.00363279	Cholangiocyte 2
IGFBP1	1.74e-21	0.733121	0.504	0.302	4.76e-17	Cholangiocyte 2
IL32	2.44e-07	-0.420855	0.187	0.317	0.00667417	Cholangiocyte 2
IPO8	9.5e-08	-0.284589	0.06	0.163	0.00259913	Cholangiocyte 2
IPO9	1.15e-09	-0.36511	0.077	0.207	3.14e-05	Cholangiocyte 2
IREB2	1.34e-07	-0.274243	0.107	0.231	0.00367672	Cholangiocyte 2
ITGB1	5.5e-08	-0.307679	0.438	0.636	0.00150497	Cholangiocyte 2
ITGB1-DT	2.56e-07	-0.334209	0.049	0.141	0.00700626	Cholangiocyte 2
ITGB8	2.13e-10	-0.463488	0.21	0.388	5.84e-06	Cholangiocyte 2
ITIH2	5.69e-13	-0.558072	0.262	0.481	1.56e-08	Cholangiocyte 2
ITIH4	3.08e-11	0.483233	0.742	0.707	8.44e-07	Cholangiocyte 2
JAG1	9.9e-15	-0.680971	0.052	0.21	2.71e-10	Cholangiocyte 2
JMJD1C	2.13e-07	0.283153	0.788	0.779	0.00583129	Cholangiocyte 2
KANSL1L	7.32e-08	-0.368333	0.354	0.532	0.00200485	Cholangiocyte 2
KCNT2	1.69e-06	0.411469	0.637	0.605	0.0463084	Cholangiocyte 2
KCTD3	8.3e-07	-0.307004	0.206	0.35	0.0227141	Cholangiocyte 2
KDM5D	6.79e-16	-0.555906	0	0.127	1.86e-11	Cholangiocyte 2
KDM6A	3.56e-07	0.53181	0.541	0.505	0.00973801	Cholangiocyte 2
KIAA0319L	1.05e-06	-0.327793	0.298	0.456	0.0288411	Cholangiocyte 2
KLHDC10	1.09e-07	-0.2948	0.174	0.32	0.00298362	Cholangiocyte 2
KLHL29	1.46e-07	-0.388214	0.354	0.529	0.00399726	Cholangiocyte 2
KRT18	1.38e-06	-0.300864	0.155	0.278	0.0376617	Cholangiocyte 2
KRT8	9.53e-07	-0.284647	0.097	0.203	0.0260742	Cholangiocyte 2
LAMC1	2.75e-16	-0.643441	0.217	0.444	7.53e-12	Cholangiocyte 2
LAMP2	4.91e-07	-0.292704	0.163	0.299	0.0134479	Cholangiocyte 2
LAMTOR5-AS1	1.2e-06	-0.280148	0.056	0.143	0.0327166	Cholangiocyte 2
LDB2	7.16e-09	0.507657	0.62	0.571	0.0001961	Cholangiocyte 2
LDLRAD4	2.6e-10	0.7114	0.541	0.444	7.11e-06	Cholangiocyte 2
LGALS4	2.17e-09	-0.386721	0.092	0.224	5.93e-05	Cholangiocyte 2
LINC00271	1.3e-07	-0.351112	0.212	0.361	0.0035679	Cholangiocyte 2
LINC00278	1.85e-32	-1.03859	0	0.249	5.06e-28	Cholangiocyte 2
LINC00472	2.59e-10	-0.431919	0.303	0.498	7.09e-06	Cholangiocyte 2
LINC00886	1.7e-06	-0.281029	0.094	0.199	0.0466019	Cholangiocyte 2
LINC00907	1.63e-31	1.53534	0.309	0.105	4.46e-27	Cholangiocyte 2
LINC01184	5.86e-15	-0.558757	0.167	0.38	1.6e-10	Cholangiocyte 2
LINC01818	1.66e-08	0.550098	0.217	0.119	0.000455379	Cholangiocyte 2
LINC01948	1.51e-07	-0.288513	0.026	0.105	0.00413664	Cholangiocyte 2
LINC02015	1.16e-08	-0.398851	0.034	0.129	0.000316924	Cholangiocyte 2
LINC02197	2.98e-07	-0.338979	0.227	0.373	0.00815014	Cholangiocyte 2
LINC02331	2.6e-09	-0.441612	0.206	0.367	7.12e-05	Cholangiocyte 2
LINC02388	1.91e-07	0.476767	0.296	0.199	0.00521623	Cholangiocyte 2
LINC02499	3.46e-07	-0.36707	0.18	0.317	0.00946669	Cholangiocyte 2
LINC02532	1.81e-19	-0.649476	0.579	0.798	4.94e-15	Cholangiocyte 2
LONP2	2.26e-09	0.482965	0.663	0.612	6.18e-05	Cholangiocyte 2
LRP1B	3.44e-35	1.29741	0.324	0.099	9.41e-31	Cholangiocyte 2
LRRC7	1.83e-08	-0.427018	0.189	0.339	0.000501558	Cholangiocyte 2
LYPLAL1	1.39e-12	-0.483973	0.135	0.317	3.8e-08	Cholangiocyte 2
LYZ	7.47e-11	-0.435788	0.049	0.175	2.05e-06	Cholangiocyte 2
MAGI2	1.93e-08	0.682221	0.431	0.348	0.000528239	Cholangiocyte 2
MALT1	9.27e-08	-0.29267	0.176	0.33	0.00253644	Cholangiocyte 2
MAML2	2.86e-13	-0.424834	0.65	0.863	7.83e-09	Cholangiocyte 2
MAP2	5.23e-07	-0.301862	0.238	0.392	0.0143248	Cholangiocyte 2
MAP7	2.09e-08	-0.34392	0.305	0.488	0.000571336	Cholangiocyte 2
MAPK10	3.86e-15	-0.523105	0.288	0.536	1.06e-10	Cholangiocyte 2
MDC 1.00	1.82e-06	-0.261552	0.036	0.112	0.0497322	Cholangiocyte 2
METTL15	3.56e-07	-0.286056	0.249	0.417	0.009752	Cholangiocyte 2
MGST3	2.03e-07	-0.30975	0.069	0.171	0.00556933	Cholangiocyte 2
MIPEP	1.19e-07	-0.325473	0.049	0.145	0.00325601	Cholangiocyte 2
MIPOL1	3.71e-08	-0.273405	0.18	0.339	0.00101634	Cholangiocyte 2
MIR181A2HG	1.34e-06	-0.286759	0.064	0.155	0.0367863	Cholangiocyte 2
MIR34AHG	3.69e-07	-0.368048	0.107	0.216	0.0100993	Cholangiocyte 2
MIR3936HG	2.62e-11	-0.468838	0.225	0.414	7.17e-07	Cholangiocyte 2
MOSMO	3.7e-07	-0.257256	0.139	0.27	0.0101371	Cholangiocyte 2
MT-CO1	1.94e-10	0.618058	0.929	0.921	5.32e-06	Cholangiocyte 2
MT-ND2	4.65e-17	0.76175	0.685	0.586	1.27e-12	Cholangiocyte 2
MT-ND3	4.59e-15	0.661691	0.676	0.583	1.26e-10	Cholangiocyte 2
MT-ND4	1.97e-13	0.753897	0.719	0.671	5.4e-09	Cholangiocyte 2
MT-ND4L	5.7e-15	0.990717	0.341	0.199	1.56e-10	Cholangiocyte 2
MT1G	3.45e-23	1.03048	0.212	0.062	9.44e-19	Cholangiocyte 2
MT2A	5.74e-07	0.352016	0.607	0.503	0.0157022	Cholangiocyte 2
MTRNR2L8	4.49e-14	0.821471	0.318	0.177	1.23e-09	Cholangiocyte 2
MTUS2	1.8e-13	0.735759	0.163	0.059	4.92e-09	Cholangiocyte 2
MYL6	4.36e-10	-0.446556	0.155	0.317	1.19e-05	Cholangiocyte 2
MYO10	1.3e-08	-0.372251	0.399	0.585	0.000355227	Cholangiocyte 2
MYO5C	1.07e-07	-0.288099	0.124	0.254	0.00293893	Cholangiocyte 2
MYOM1	3.19e-14	0.63655	0.631	0.529	8.72e-10	Cholangiocyte 2
MYRIP	1e-06	0.45401	0.556	0.518	0.0273606	Cholangiocyte 2
NAA16	9.72e-07	-0.283433	0.109	0.221	0.0266092	Cholangiocyte 2
NAALADL2	8.58e-17	-0.584632	0.614	0.806	2.35e-12	Cholangiocyte 2
NAMPT	5.88e-28	0.741084	0.818	0.581	1.61e-23	Cholangiocyte 2
NARS2	2.47e-07	-0.289188	0.084	0.193	0.00674773	Cholangiocyte 2
NCEH1	7.07e-07	-0.275845	0.152	0.28	0.0193473	Cholangiocyte 2
NCK2	5.74e-11	-0.428936	0.26	0.47	1.57e-06	Cholangiocyte 2
NEK10	4.24e-11	-0.445056	0.049	0.177	1.16e-06	Cholangiocyte 2
NEK4	1.01e-06	-0.317171	0.064	0.155	0.0277475	Cholangiocyte 2
NGEF	1.45e-08	-0.31289	0.109	0.245	0.000395741	Cholangiocyte 2
NIPA1	7.01e-08	-0.279847	0.073	0.182	0.00191803	Cholangiocyte 2
NLGN4Y	9.14e-58	-1.62669	0.002	0.406	2.5e-53	Cholangiocyte 2
NME7	1.24e-07	-0.311854	0.116	0.241	0.00340463	Cholangiocyte 2
NPEPPS	1.18e-10	-0.447572	0.322	0.513	3.22e-06	Cholangiocyte 2
NR2F2	3.59e-11	-0.442241	0.092	0.242	9.83e-07	Cholangiocyte 2
NR2F2-AS1	6.52e-08	-0.380073	0.315	0.486	0.00178412	Cholangiocyte 2
NRXN3	5.69e-18	-0.730838	0.054	0.241	1.56e-13	Cholangiocyte 2
NSD1	7.13e-10	-0.371445	0.3	0.502	1.95e-05	Cholangiocyte 2
NSUN6	1.16e-06	0.48934	0.582	0.548	0.0317621	Cholangiocyte 2
NTN1	1.74e-06	0.502808	0.163	0.09	0.0477506	Cholangiocyte 2
ONECUT1	6.4e-25	-0.815321	0.33	0.611	1.75e-20	Cholangiocyte 2
ONECUT2	1.18e-09	-0.451215	0.122	0.269	3.22e-05	Cholangiocyte 2
ORM1	3.37e-18	0.703212	0.727	0.643	9.22e-14	Cholangiocyte 2
ORM2	2.47e-20	0.792144	0.562	0.397	6.76e-16	Cholangiocyte 2
P4HA1	1.11e-11	0.607851	0.476	0.343	3.05e-07	Cholangiocyte 2
PABPN1	9.85e-07	-0.299048	0.144	0.263	0.0269513	Cholangiocyte 2
PAH	1.84e-16	-0.497918	0.586	0.811	5.04e-12	Cholangiocyte 2
PALMD	7.3e-09	-0.401458	0.097	0.226	0.000199708	Cholangiocyte 2
PAPPA2	6.09e-16	0.54856	0.124	0.029	1.67e-11	Cholangiocyte 2
PAQR5	7.9e-07	-0.325612	0.103	0.209	0.0216113	Cholangiocyte 2
PARD3B	4.18e-12	-0.391894	0.725	0.864	1.14e-07	Cholangiocyte 2
PARL	1.59e-06	-0.287297	0.075	0.17	0.0435434	Cholangiocyte 2
PATJ	4.66e-07	-0.28039	0.541	0.726	0.0127604	Cholangiocyte 2
PAWR	3.77e-16	-0.677202	0.365	0.604	1.03e-11	Cholangiocyte 2
PCK1	9.92e-46	0.919488	0.79	0.535	2.72e-41	Cholangiocyte 2
PCNX4	3.58e-08	-0.358866	0.15	0.291	0.000980108	Cholangiocyte 2
PCSK5	4.4e-07	-0.306477	0.073	0.172	0.0120478	Cholangiocyte 2
PCSK6	4.84e-16	0.667359	0.676	0.571	1.32e-11	Cholangiocyte 2
PDE4B	7.16e-07	0.562529	0.266	0.178	0.0195951	Cholangiocyte 2
PDE7B	4.43e-09	-0.393867	0.378	0.578	0.000121361	Cholangiocyte 2
PDGFD	3.27e-22	-0.803763	0.266	0.544	8.95e-18	Cholangiocyte 2
PFDN5	2.53e-07	-0.287504	0.067	0.168	0.00691208	Cholangiocyte 2
PID1	3.33e-09	0.495573	0.704	0.644	9.13e-05	Cholangiocyte 2
PIP5K1A	6.14e-10	-0.438405	0.249	0.434	1.68e-05	Cholangiocyte 2
PKHD1	5.2e-27	-0.554207	0.798	0.974	1.42e-22	Cholangiocyte 2
PLA2G2A	3.99e-25	0.942362	0.373	0.169	1.09e-20	Cholangiocyte 2
PLCB1	3.82e-09	0.605809	0.547	0.488	0.000104538	Cholangiocyte 2
PLD1	1.31e-11	-0.492193	0.266	0.48	3.57e-07	Cholangiocyte 2
PLG	2.48e-09	0.478825	0.635	0.577	6.79e-05	Cholangiocyte 2
PPIA	8.58e-07	-0.263382	0.142	0.267	0.0234958	Cholangiocyte 2
PPIL2	1.75e-07	-0.252225	0.056	0.153	0.00480106	Cholangiocyte 2
PPP1R9A	1.94e-07	-0.357743	0.174	0.311	0.00530763	Cholangiocyte 2
PPP3CB	4.75e-07	-0.34726	0.146	0.271	0.0129975	Cholangiocyte 2
PRAG1	1.89e-08	-0.395454	0.099	0.223	0.00051644	Cholangiocyte 2
PRICKLE1	4.15e-08	-0.450722	0.107	0.233	0.00113598	Cholangiocyte 2
PRKAG2	2.38e-09	0.534037	0.56	0.475	6.51e-05	Cholangiocyte 2
PRKY	7.42e-23	-0.764491	0	0.181	2.03e-18	Cholangiocyte 2
PTGR1	4.73e-07	-0.30365	0.365	0.545	0.012957	Cholangiocyte 2
PTPN14	1.05e-07	-0.326485	0.21	0.364	0.00287039	Cholangiocyte 2
PTPRK	1.63e-12	-0.393264	0.749	0.91	4.46e-08	Cholangiocyte 2
PZP	3.57e-36	0.995859	0.223	0.04	9.77e-32	Cholangiocyte 2
RAB3IP	4.03e-12	-0.506963	0.24	0.439	1.1e-07	Cholangiocyte 2
RAB4A	9.87e-07	-0.286429	0.088	0.191	0.0270227	Cholangiocyte 2
RAD50	1.06e-06	-0.264753	0.197	0.333	0.0289629	Cholangiocyte 2
RAVER2	2.17e-08	-0.337641	0.03	0.12	0.000593084	Cholangiocyte 2
RBMS3	1.32e-06	0.357259	0.766	0.81	0.0362415	Cholangiocyte 2
RBP4	1.58e-09	-0.409823	0.545	0.731	4.33e-05	Cholangiocyte 2
RBPMS	1.43e-06	-0.25743	0.702	0.828	0.0390712	Cholangiocyte 2
RELN	5.38e-07	0.612171	0.333	0.25	0.0147341	Cholangiocyte 2
RIC8B	1.76e-10	-0.407369	0.197	0.383	4.82e-06	Cholangiocyte 2
ROBO2	1.33e-07	0.610115	0.348	0.255	0.00362794	Cholangiocyte 2
RORA	2.3e-14	0.370852	0.983	0.967	6.31e-10	Cholangiocyte 2
RPAP2	2.64e-07	-0.335104	0.157	0.287	0.007231	Cholangiocyte 2
RPL11	5.37e-08	-0.321578	0.193	0.344	0.0014707	Cholangiocyte 2
RPL13A	8.23e-10	-0.335451	0.195	0.378	2.25e-05	Cholangiocyte 2
RPL15	6.29e-08	-0.298783	0.114	0.244	0.00172222	Cholangiocyte 2
RPL27A	6.79e-09	-0.362815	0.172	0.329	0.00018593	Cholangiocyte 2
RPL32	3.29e-07	-0.304905	0.17	0.306	0.0090095	Cholangiocyte 2
RPL37	3.5e-10	-0.331304	0.191	0.376	9.57e-06	Cholangiocyte 2
RPL37A	4.88e-08	-0.344052	0.206	0.364	0.00133552	Cholangiocyte 2
RPL41	1.09e-11	-0.450258	0.258	0.471	3e-07	Cholangiocyte 2
RPL6	2.65e-08	-0.27128	0.139	0.282	0.00072514	Cholangiocyte 2
RPLP1	2.19e-13	-0.510637	0.2	0.405	6e-09	Cholangiocyte 2
RPS12	2.61e-12	-0.507317	0.133	0.313	7.14e-08	Cholangiocyte 2
RPS14	5.5e-07	-0.251893	0.185	0.331	0.0150534	Cholangiocyte 2
RPS19	6.37e-08	-0.361567	0.202	0.355	0.00174301	Cholangiocyte 2
RPS21	6.66e-11	-0.42386	0.062	0.196	1.82e-06	Cholangiocyte 2
RPS26	6.2e-11	-0.421886	0.062	0.197	1.7e-06	Cholangiocyte 2
RPS27	5.57e-07	-0.291357	0.17	0.307	0.0152384	Cholangiocyte 2
RPS27A	1.85e-08	-0.278724	0.112	0.249	0.000505975	Cholangiocyte 2
RPS28	4.3e-09	-0.371865	0.212	0.382	0.000117692	Cholangiocyte 2
RPS29	1.81e-07	-0.308023	0.148	0.284	0.00496057	Cholangiocyte 2
RPS4Y1	7.87e-32	-0.987543	0	0.245	2.15e-27	Cholangiocyte 2
RPS8	1.62e-10	-0.416016	0.155	0.324	4.42e-06	Cholangiocyte 2
RPS9	5.55e-08	-0.316895	0.182	0.332	0.00151848	Cholangiocyte 2
RRAS2	7.77e-10	-0.43574	0.212	0.393	2.13e-05	Cholangiocyte 2
RUNX1	2.17e-11	-0.547249	0.547	0.724	5.94e-07	Cholangiocyte 2
RUSC2	1.19e-10	-0.445513	0.242	0.427	3.26e-06	Cholangiocyte 2
S100A6	1.5e-09	-0.313546	0.034	0.14	4.1e-05	Cholangiocyte 2
SASH1	1.37e-06	0.592955	0.365	0.297	0.0375866	Cholangiocyte 2
SCP2	3.23e-07	0.362003	0.635	0.588	0.00885154	Cholangiocyte 2
SEMA5A	1.8e-07	-0.321809	0.124	0.249	0.00493161	Cholangiocyte 2
SERPINA1	5.1e-08	-0.257922	0.966	0.984	0.00139716	Cholangiocyte 2
SERPINA3	8.08e-07	0.407528	0.629	0.6	0.0221265	Cholangiocyte 2
SERPINA5	9.99e-08	-0.261878	0.062	0.167	0.00273532	Cholangiocyte 2
SERPINE1	1.28e-49	1.30008	0.554	0.233	3.51e-45	Cholangiocyte 2
SF3B1	9.57e-08	-0.279815	0.2	0.36	0.00261982	Cholangiocyte 2
SGIP1	1.06e-12	-0.623275	0.071	0.221	2.9e-08	Cholangiocyte 2
SGPP1	4.4e-08	-0.349934	0.148	0.291	0.00120504	Cholangiocyte 2
SH3RF1	5.27e-09	-0.433126	0.337	0.524	0.000144242	Cholangiocyte 2
SH3RF2	6.41e-08	-0.318328	0.114	0.242	0.00175403	Cholangiocyte 2
SH3YL1	1.04e-11	-0.545863	0.238	0.425	2.86e-07	Cholangiocyte 2
SHISA9	6.03e-08	-0.504146	0.094	0.211	0.00164935	Cholangiocyte 2
SHLD2	5.95e-07	-0.314011	0.245	0.402	0.0162982	Cholangiocyte 2
SIK2	9.15e-11	0.421787	0.723	0.637	2.51e-06	Cholangiocyte 2
SLC12A2	3.55e-22	-0.818581	0.292	0.572	9.72e-18	Cholangiocyte 2
SLC13A5	2.55e-13	0.798727	0.358	0.217	6.97e-09	Cholangiocyte 2
SLC17A1	3.1e-07	-0.299727	0.062	0.16	0.00847599	Cholangiocyte 2
SLC17A4	3.89e-29	-0.931819	0.305	0.598	1.07e-24	Cholangiocyte 2
SLC22A9	1.22e-12	-0.511175	0.058	0.207	3.33e-08	Cholangiocyte 2
SLC2A3	6.06e-21	0.888322	0.262	0.099	1.66e-16	Cholangiocyte 2
SLC39A14	5.84e-07	0.382252	0.71	0.654	0.0159917	Cholangiocyte 2
SLC4A4	1.71e-18	-0.688095	0.483	0.726	4.69e-14	Cholangiocyte 2
SLX4IP	2.7e-10	-0.505621	0.159	0.319	7.39e-06	Cholangiocyte 2
SMAD2	1.08e-07	-0.312283	0.251	0.419	0.00295362	Cholangiocyte 2
SMOC1	1.93e-07	0.717822	0.3	0.219	0.00527379	Cholangiocyte 2
SMYD2	1.08e-06	-0.2775	0.099	0.206	0.0296833	Cholangiocyte 2
SNHG14	1.63e-42	-0.978448	0.545	0.831	4.46e-38	Cholangiocyte 2
SORBS1	1.13e-09	0.462265	0.723	0.693	3.1e-05	Cholangiocyte 2
SORL1	5.22e-09	0.541993	0.412	0.301	0.000142824	Cholangiocyte 2
SORT1	1.04e-06	-0.288336	0.077	0.177	0.0284674	Cholangiocyte 2
SOX5	1.18e-29	0.72044	0.91	0.818	3.22e-25	Cholangiocyte 2
SOX6	5.02e-12	-0.431818	0.624	0.826	1.37e-07	Cholangiocyte 2
SOX9	2.7e-07	-0.255835	0.026	0.104	0.00738806	Cholangiocyte 2
SOX9-AS1	2.46e-08	-0.358429	0.159	0.304	0.000672279	Cholangiocyte 2
SPP1	1.29e-10	-0.437193	0.09	0.233	3.53e-06	Cholangiocyte 2
SPTAN1	1.06e-07	-0.339445	0.204	0.352	0.0029018	Cholangiocyte 2
SRGAP1	5.98e-07	-0.301091	0.309	0.48	0.0163652	Cholangiocyte 2
ST6GALNAC3	4.13e-12	0.722069	0.393	0.258	1.13e-07	Cholangiocyte 2
ST7L	1.8e-07	-0.338469	0.082	0.19	0.00491753	Cholangiocyte 2
STAB2	2.8e-12	0.632034	0.242	0.119	7.68e-08	Cholangiocyte 2
STAT1	2.18e-08	-0.446896	0.27	0.434	0.000595977	Cholangiocyte 2
STXBP3	5.56e-08	-0.308905	0.116	0.243	0.00152183	Cholangiocyte 2
SUCLA2	1.55e-06	-0.252835	0.127	0.248	0.0425477	Cholangiocyte 2
SUMF2	3.57e-08	-0.264956	0.054	0.158	0.000977442	Cholangiocyte 2
SYNCRIP	1.94e-07	-0.305222	0.174	0.313	0.00531185	Cholangiocyte 2
SYNE2	1.32e-14	-0.550343	0.564	0.764	3.61e-10	Cholangiocyte 2
TACC1	5.19e-09	0.497238	0.599	0.542	0.0001421	Cholangiocyte 2
TAF1D	1.48e-07	-0.339658	0.232	0.394	0.00404014	Cholangiocyte 2
TAPT1-AS1	3.7e-11	-0.421522	0.116	0.278	1.01e-06	Cholangiocyte 2
TARBP1	3.06e-07	-0.301334	0.079	0.185	0.00838862	Cholangiocyte 2
TBL1Y	3.14e-20	-0.715951	0	0.161	8.6e-16	Cholangiocyte 2
TENM2	2.45e-26	1.05558	0.393	0.186	6.7e-22	Cholangiocyte 2
TF	1.93e-12	-0.364387	0.882	0.963	5.28e-08	Cholangiocyte 2
THSD7A	2.2e-10	-0.452924	0.131	0.289	6.01e-06	Cholangiocyte 2
TMEM205	9.9e-07	-0.27184	0.049	0.136	0.0270889	Cholangiocyte 2
TNFRSF21	6.94e-09	-0.339127	0.082	0.207	0.000190072	Cholangiocyte 2
TPM1	1.34e-09	-0.410936	0.361	0.564	3.67e-05	Cholangiocyte 2
TRIOBP	9.32e-07	-0.28601	0.103	0.214	0.0255195	Cholangiocyte 2
TSGA10	1.12e-09	-0.394983	0.062	0.182	3.07e-05	Cholangiocyte 2
TTN	1.25e-06	-0.35001	0.176	0.304	0.0341144	Cholangiocyte 2
TTR	3.57e-10	-0.406086	0.41	0.615	9.76e-06	Cholangiocyte 2
TTTY10	1.32e-12	-0.469466	0	0.1	3.62e-08	Cholangiocyte 2
TTTY14	1.44e-78	-1.99202	0	0.505	3.95e-74	Cholangiocyte 2
UBA6-AS1	1.78e-07	-0.375667	0.146	0.275	0.00488526	Cholangiocyte 2
UBE2D2	7.23e-10	-0.415204	0.294	0.49	1.98e-05	Cholangiocyte 2
UGP2	6.79e-12	-0.415211	0.41	0.634	1.86e-07	Cholangiocyte 2
UPB1	1.48e-08	0.60887	0.326	0.224	0.00040609	Cholangiocyte 2
UPP2	1.09e-06	-0.321777	0.067	0.158	0.0298	Cholangiocyte 2
URGCP	1.55e-10	-0.43453	0.142	0.304	4.24e-06	Cholangiocyte 2
USP33	3.44e-07	-0.280289	0.206	0.359	0.00940205	Cholangiocyte 2
USP9Y	2.17e-53	-1.48441	0.002	0.382	5.94e-49	Cholangiocyte 2
UTY	1.8e-103	-2.31693	0	0.612	4.92e-99	Cholangiocyte 2
VEZT	4.51e-07	-0.25495	0.251	0.409	0.0123514	Cholangiocyte 2
VIL1	1.12e-06	-0.295179	0.036	0.114	0.0305718	Cholangiocyte 2
VKORC1L1	2.95e-07	-0.281145	0.17	0.308	0.008081	Cholangiocyte 2
WNK2	2.75e-07	-0.278342	0.363	0.536	0.00754058	Cholangiocyte 2
WWC1	9.67e-07	-0.326768	0.558	0.71	0.0264622	Cholangiocyte 2
XAF1	7.77e-16	0.784555	0.363	0.199	2.13e-11	Cholangiocyte 2
XIST	1.42e-265	2.9863	0.918	0.077	3.88e-261	Cholangiocyte 2
XPC	1.67e-06	-0.288458	0.088	0.189	0.0456141	Cholangiocyte 2
XRCC5	9.92e-14	-0.49749	0.223	0.443	2.72e-09	Cholangiocyte 2
YES1	5.14e-07	0.577989	0.365	0.289	0.0140564	Cholangiocyte 2
YTHDC2	8.11e-07	-0.289032	0.185	0.324	0.0221934	Cholangiocyte 2
ZBTB16	1.77e-13	0.514636	0.74	0.653	4.83e-09	Cholangiocyte 2
ZEB1	6.15e-07	0.57435	0.451	0.385	0.0168396	Cholangiocyte 2
ZFY	1.53e-15	-0.542864	0.028	0.178	4.17e-11	Cholangiocyte 2
ZKSCAN1	1.83e-08	-0.347069	0.311	0.495	0.000501401	Cholangiocyte 2
ZNF189	1.02e-08	-0.352228	0.084	0.207	0.000279699	Cholangiocyte 2
ZNF518A	4.35e-07	-0.30732	0.17	0.307	0.011908	Cholangiocyte 2
ZNF721	5.91e-08	-0.291889	0.21	0.37	0.00161653	Cholangiocyte 2
ZNF83	1.59e-10	-0.418714	0.127	0.285	4.34e-06	Cholangiocyte 2
ZNRF3	7.3e-07	-0.252692	0.204	0.358	0.0199862	Cholangiocyte 2
ZSCAN5A	1.24e-07	-0.283497	0.082	0.194	0.00340434	Cholangiocyte 2
AC004160.1	9.95e-10	0.578887	0.469	0.322	2.72e-05	Cholangiocyte 3
AC005208.1	8.88e-10	0.433652	0.313	0.174	2.43e-05	Cholangiocyte 3
AC009505.1	3.32e-09	0.284566	0.172	0.069	9.09e-05	Cholangiocyte 3
AC012459.1	2.6e-08	0.43249	0.273	0.151	0.000712118	Cholangiocyte 3
AC012593.1	6.8e-10	0.463884	0.242	0.113	1.86e-05	Cholangiocyte 3
AC018742.1	3.39e-08	-0.700662	0.071	0.195	0.00092914	Cholangiocyte 3
AC019117.1	2.1e-13	-1.08398	0.086	0.276	5.75e-09	Cholangiocyte 3
AC022146.2	1.02e-08	0.334345	0.153	0.06	0.000279972	Cholangiocyte 3
AC022558.2	3.81e-08	0.484415	0.399	0.277	0.00104305	Cholangiocyte 3
AC023590.1	5.2e-07	0.362946	0.273	0.162	0.0142318	Cholangiocyte 3
AC093898.1	5.73e-23	-1.02716	0.307	0.61	1.57e-18	Cholangiocyte 3
AC104041.1	4.05e-12	-0.59026	0.083	0.269	1.11e-07	Cholangiocyte 3
AC108519.1	4.01e-07	-0.385527	0.175	0.318	0.010964	Cholangiocyte 3
AC119673.2	8.07e-17	0.386507	0.227	0.068	2.21e-12	Cholangiocyte 3
ADGRL2	3.81e-12	-0.430259	0.761	0.907	1.04e-07	Cholangiocyte 3
AF233439.1	4.06e-07	0.554143	0.264	0.157	0.0111038	Cholangiocyte 3
AGBL4	4.64e-07	0.555462	0.429	0.311	0.0127019	Cholangiocyte 3
AHSG	2.18e-13	-0.573461	0.5	0.731	5.96e-09	Cholangiocyte 3
AKR1B10	1.62e-10	-0.398879	0.021	0.154	4.44e-06	Cholangiocyte 3
AKR1C3	3.68e-07	-0.323245	0.095	0.22	0.0100723	Cholangiocyte 3
AL136372.2	2.82e-10	-0.749535	0.012	0.135	7.73e-06	Cholangiocyte 3
AL136456.1	3.21e-23	-0.961332	0.647	0.858	8.79e-19	Cholangiocyte 3
AL391117.1	3.06e-10	0.347517	0.865	0.753	8.37e-06	Cholangiocyte 3
ALB	5.45e-14	-0.291827	1	1	1.49e-09	Cholangiocyte 3
ALDH1A1	2.46e-07	-0.334752	0.374	0.558	0.00672544	Cholangiocyte 3
ALDH1L1	3.28e-14	0.568977	0.294	0.128	8.98e-10	Cholangiocyte 3
AMBP	1.41e-09	-0.454346	0.752	0.865	3.85e-05	Cholangiocyte 3
ANKS1B	7.31e-25	0.859345	0.307	0.096	2e-20	Cholangiocyte 3
AOX1	1.03e-08	0.426003	0.509	0.349	0.00028116	Cholangiocyte 3
AP001021.3	6.64e-09	0.467347	0.294	0.166	0.000181727	Cholangiocyte 3
AP002518.2	1.8e-08	0.467749	0.239	0.121	0.000493419	Cholangiocyte 3
APOE	2.87e-07	-0.467589	0.831	0.918	0.00784872	Cholangiocyte 3
AQP4-AS1	6e-13	0.794686	0.592	0.472	1.64e-08	Cholangiocyte 3
ARHGEF38	2.72e-07	-0.36801	0.325	0.488	0.00744557	Cholangiocyte 3
ATP10B	9.37e-08	-0.504413	0.025	0.125	0.00256348	Cholangiocyte 3
ATP5F1E	9.5e-07	-0.273723	0.132	0.272	0.0259906	Cholangiocyte 3
B2M	3.01e-12	-0.538343	0.684	0.842	8.24e-08	Cholangiocyte 3
BCL2L1	3.36e-14	-0.558827	0.442	0.7	9.2e-10	Cholangiocyte 3
C6orf141	4.72e-07	-0.268727	0.058	0.17	0.0129121	Cholangiocyte 3
C9	7.62e-12	0.509936	0.736	0.592	2.09e-07	Cholangiocyte 3
CADPS	1.01e-16	-0.845218	0.138	0.386	2.77e-12	Cholangiocyte 3
CALCRL	2.97e-07	-0.299201	0.104	0.238	0.00813224	Cholangiocyte 3
CALN1	6.93e-16	0.805182	0.641	0.443	1.9e-11	Cholangiocyte 3
CASC19	4.08e-07	-0.367724	0.19	0.33	0.011178	Cholangiocyte 3
CCND3	1.1e-09	0.560929	0.718	0.672	3e-05	Cholangiocyte 3
CD24	3.7e-07	-0.32812	0.273	0.443	0.0101247	Cholangiocyte 3
CD44	4.92e-09	-0.46454	0.104	0.256	0.000134693	Cholangiocyte 3
CES1	3.35e-10	-0.49952	0.307	0.5	9.16e-06	Cholangiocyte 3
CHST11	1.57e-06	-0.286481	0.193	0.343	0.0429002	Cholangiocyte 3
CLU	9.39e-11	-0.426947	0.65	0.811	2.57e-06	Cholangiocyte 3
CPD	8.46e-07	-0.308139	0.433	0.588	0.0231564	Cholangiocyte 3
CROT	1.04e-07	-0.313683	0.113	0.255	0.00284024	Cholangiocyte 3
CRP	5.14e-08	0.460281	0.623	0.454	0.00140787	Cholangiocyte 3
CSGALNACT1	3.68e-10	-0.49494	0.107	0.276	1.01e-05	Cholangiocyte 3
CTSD	9.99e-08	-0.346623	0.233	0.412	0.00273374	Cholangiocyte 3
CYP2B6	2.94e-20	0.790119	0.721	0.518	8.04e-16	Cholangiocyte 3
CYP3A4	6.49e-52	1.06433	0.791	0.375	1.78e-47	Cholangiocyte 3
CYP3A7	7.05e-16	0.465758	0.687	0.436	1.93e-11	Cholangiocyte 3
CYP4V2	2.77e-09	-0.38957	0.169	0.345	7.58e-05	Cholangiocyte 3
DDX3Y	1.87e-12	-0.348291	0	0.136	5.11e-08	Cholangiocyte 3
DISC1FP1	2.22e-07	-0.332928	0.089	0.22	0.0060882	Cholangiocyte 3
DNAH11	4.8e-08	0.450729	0.359	0.23	0.00131401	Cholangiocyte 3
DNAH6	1.42e-06	-0.26555	0.077	0.191	0.0389993	Cholangiocyte 3
DSCAM	2.46e-08	-0.535935	0.264	0.428	0.000672732	Cholangiocyte 3
EEF1A1	3.23e-10	-0.424688	0.656	0.81	8.84e-06	Cholangiocyte 3
EFNA1	1.32e-06	0.341457	0.356	0.231	0.0362221	Cholangiocyte 3
EGR1	1.27e-07	0.42191	0.408	0.266	0.00346349	Cholangiocyte 3
ELOVL2	4.27e-08	-0.293144	0.086	0.23	0.00116764	Cholangiocyte 3
ERN 2.00	1.6e-07	-0.329538	0.012	0.102	0.00437727	Cholangiocyte 3
EXOC6	1.04e-06	-0.286333	0.491	0.646	0.0283595	Cholangiocyte 3
FAM118A	6.76e-15	0.563766	0.304	0.137	1.85e-10	Cholangiocyte 3
FAM155A	1.13e-11	-0.858353	0.31	0.513	3.1e-07	Cholangiocyte 3
FAT1	1.77e-07	-0.335621	0.344	0.526	0.00483687	Cholangiocyte 3
FCN3	3.39e-11	0.326593	0.175	0.059	9.28e-07	Cholangiocyte 3
FGF14	8.32e-11	0.582551	0.534	0.381	2.28e-06	Cholangiocyte 3
FGL1	2.01e-10	0.363999	0.96	0.925	5.49e-06	Cholangiocyte 3
FHIT	1.44e-09	-0.389013	0.902	0.949	3.93e-05	Cholangiocyte 3
FOS	5.35e-07	0.412339	0.445	0.309	0.0146348	Cholangiocyte 3
FOSB	2.72e-11	0.427296	0.19	0.07	7.44e-07	Cholangiocyte 3
FOXP2	2.18e-09	0.416644	0.804	0.695	5.97e-05	Cholangiocyte 3
FTCD	2.67e-25	1.0161	0.638	0.396	7.31e-21	Cholangiocyte 3
FTH1	1e-09	-0.395068	0.255	0.454	2.75e-05	Cholangiocyte 3
GAPDH	1.81e-10	-0.427652	0.193	0.388	4.94e-06	Cholangiocyte 3
GATM	3.7e-07	-0.308384	0.374	0.563	0.0101201	Cholangiocyte 3
GDA	1.05e-16	-0.635625	0.304	0.593	2.87e-12	Cholangiocyte 3
GK	1.47e-06	-0.349053	0.405	0.562	0.0401564	Cholangiocyte 3
GMDS	1.17e-07	-0.429753	0.656	0.79	0.00319604	Cholangiocyte 3
GPX3	1.15e-09	-0.446457	0.144	0.322	3.14e-05	Cholangiocyte 3
GRM8	2.68e-09	-0.762515	0.147	0.306	7.33e-05	Cholangiocyte 3
HAL	2.07e-08	-0.360094	0.245	0.449	0.000565489	Cholangiocyte 3
HAMP	1.08e-07	-0.426015	0.08	0.206	0.00294505	Cholangiocyte 3
HHLA2	1.8e-07	-0.448064	0.012	0.102	0.00494037	Cholangiocyte 3
HIF3A	3.27e-07	0.326054	0.206	0.104	0.00893758	Cholangiocyte 3
HLA-A	1.68e-09	-0.40549	0.337	0.538	4.61e-05	Cholangiocyte 3
HMGCS1	2.99e-07	-0.326337	0.285	0.458	0.0081757	Cholangiocyte 3
HSP90B1	3.18e-07	-0.365657	0.347	0.519	0.00869683	Cholangiocyte 3
HSPA5	4.64e-07	-0.348468	0.117	0.248	0.0126967	Cholangiocyte 3
IFI44L	1.12e-14	0.627083	0.322	0.145	3.07e-10	Cholangiocyte 3
IGFBP2	7.17e-10	0.597553	0.344	0.202	1.96e-05	Cholangiocyte 3
IGFBP7	1.12e-08	-0.315503	0.285	0.479	0.00030544	Cholangiocyte 3
IL1RAPL2	6.71e-07	-0.55267	0.23	0.374	0.0183581	Cholangiocyte 3
IL32	3.65e-07	-0.447334	0.267	0.427	0.00999163	Cholangiocyte 3
INSYN2A	9.81e-08	0.30845	0.144	0.059	0.00268601	Cholangiocyte 3
ITIH4	1.45e-11	0.494618	0.856	0.777	3.97e-07	Cholangiocyte 3
KCNJ3	2.19e-08	-0.420255	0.04	0.158	0.000600679	Cholangiocyte 3
KCNT2	2.28e-08	0.425145	0.702	0.61	0.000624872	Cholangiocyte 3
KCTD8	4.84e-09	-0.639283	0.009	0.114	0.000132429	Cholangiocyte 3
KDM5D	4.89e-16	-0.429691	0	0.175	1.34e-11	Cholangiocyte 3
KDM6A	4.28e-08	0.361011	0.798	0.736	0.00117243	Cholangiocyte 3
KLF5	4.78e-08	-0.297051	0.138	0.296	0.00130796	Cholangiocyte 3
LAMA1	2.1e-07	0.345068	0.175	0.08	0.00575228	Cholangiocyte 3
LCN2	3.98e-13	-0.454497	0.021	0.182	1.09e-08	Cholangiocyte 3
LINC00278	2.59e-25	-0.793118	0	0.266	7.08e-21	Cholangiocyte 3
LINC01004	1.42e-06	-0.306699	0.273	0.43	0.0389401	Cholangiocyte 3
LINC01152	2.71e-07	0.484855	0.221	0.121	0.00742736	Cholangiocyte 3
LINC01320	1.3e-07	0.452586	0.663	0.579	0.00357144	Cholangiocyte 3
LINC01818	2.61e-10	0.488157	0.285	0.146	7.15e-06	Cholangiocyte 3
LINC02220	4.46e-09	-0.490718	0.064	0.203	0.000122072	Cholangiocyte 3
LINC02532	2.19e-08	-0.375883	0.939	0.939	0.000598981	Cholangiocyte 3
LIPH	1.61e-09	-0.476335	0.067	0.213	4.42e-05	Cholangiocyte 3
LRP1B	1.11e-20	0.893919	0.46	0.221	3.05e-16	Cholangiocyte 3
LYPD6B	2.63e-09	-0.658819	0.27	0.45	7.19e-05	Cholangiocyte 3
LYZ	1.04e-14	-0.476296	0.058	0.259	2.83e-10	Cholangiocyte 3
MALAT1	2.7e-19	0.364289	1	1	7.4e-15	Cholangiocyte 3
MIR31HG	2.74e-07	-0.335212	0.015	0.105	0.00749929	Cholangiocyte 3
MIR34AHG	1.35e-08	-0.337174	0.209	0.391	0.000369442	Cholangiocyte 3
MIR4435-2HG	3.88e-11	0.630779	0.42	0.268	1.06e-06	Cholangiocyte 3
MITF	6.74e-07	-0.32934	0.187	0.335	0.0184574	Cholangiocyte 3
MT-ATP6	4.22e-20	-0.654197	0.721	0.881	1.16e-15	Cholangiocyte 3
MT-CO3	5.82e-09	-0.304368	0.813	0.907	0.000159323	Cholangiocyte 3
MT1G	1.9e-07	0.457917	0.218	0.11	0.00519095	Cholangiocyte 3
MTRNR2L12	2.41e-08	-0.282698	0.199	0.375	0.000660239	Cholangiocyte 3
MUC1	2.12e-07	-0.44203	0.04	0.146	0.00580848	Cholangiocyte 3
MUC3A	2.74e-12	-0.593298	0.028	0.184	7.51e-08	Cholangiocyte 3
MUC5B	1.31e-07	-0.843707	0.098	0.223	0.00357928	Cholangiocyte 3
NEB	8.8e-11	-0.635486	0.052	0.201	2.41e-06	Cholangiocyte 3
NLGN4Y	1.96e-45	-1.53874	0.003	0.433	5.35e-41	Cholangiocyte 3
NRCAM	3.24e-08	-0.630956	0.061	0.186	0.000886463	Cholangiocyte 3
NRXN3	4.33e-19	-0.778717	0.046	0.281	1.18e-14	Cholangiocyte 3
NTN1	9.59e-09	0.397436	0.199	0.09	0.000262384	Cholangiocyte 3
ORM1	2.21e-19	0.571899	0.844	0.743	6.05e-15	Cholangiocyte 3
P4HA1	1.53e-06	0.29003	0.61	0.48	0.0417574	Cholangiocyte 3
PAK3	3.02e-07	0.528053	0.399	0.271	0.00827691	Cholangiocyte 3
PAX8-AS1	1.43e-06	-0.340378	0.061	0.167	0.0391359	Cholangiocyte 3
PCK2	9.82e-07	-0.257635	0.043	0.145	0.0268704	Cholangiocyte 3
PCSK5	1.89e-16	-0.731249	0.209	0.45	5.17e-12	Cholangiocyte 3
PER1	4.73e-09	0.537808	0.5	0.367	0.000129481	Cholangiocyte 3
PHACTR2	8.19e-07	-0.336502	0.482	0.633	0.0224109	Cholangiocyte 3
PIGR	1.1e-10	-0.530848	0.074	0.233	3.01e-06	Cholangiocyte 3
PLD1	1.79e-18	-0.90784	0.663	0.83	4.89e-14	Cholangiocyte 3
PLXDC2	9.53e-09	-0.389029	0.383	0.574	0.000260713	Cholangiocyte 3
PRICKLE1	8.48e-07	-0.391753	0.399	0.561	0.0232202	Cholangiocyte 3
PRKY	6.88e-22	-0.623212	0.006	0.244	1.88e-17	Cholangiocyte 3
PTMA	7.03e-10	-0.376152	0.288	0.502	1.92e-05	Cholangiocyte 3
PTPRK	4.38e-08	-0.263839	0.969	0.988	0.0011995	Cholangiocyte 3
PZP	2.71e-26	0.659281	0.273	0.07	7.42e-22	Cholangiocyte 3
RAB11FIP2	5.04e-07	-0.31821	0.175	0.324	0.0138037	Cholangiocyte 3
RALYL	5.53e-08	-0.475238	0.896	0.916	0.00151353	Cholangiocyte 3
RASAL2	2.41e-07	-0.285912	0.666	0.816	0.00659958	Cholangiocyte 3
RBMS3	5.76e-14	0.493582	0.948	0.926	1.58e-09	Cholangiocyte 3
RBP4	5.7e-13	-0.568994	0.62	0.815	1.56e-08	Cholangiocyte 3
RELCH	7.76e-07	-0.329799	0.334	0.493	0.0212379	Cholangiocyte 3
RHOBTB3	1.91e-07	0.584991	0.423	0.321	0.00523486	Cholangiocyte 3
RIC8B	9.8e-08	-0.412152	0.451	0.611	0.0026825	Cholangiocyte 3
RPL10	4e-08	-0.378602	0.35	0.531	0.00109532	Cholangiocyte 3
RPL12	4.94e-07	-0.285421	0.147	0.289	0.0135224	Cholangiocyte 3
RPL13	5.47e-07	-0.377282	0.509	0.649	0.014982	Cholangiocyte 3
RPL13A	8e-10	-0.444307	0.273	0.474	2.19e-05	Cholangiocyte 3
RPL14	6.18e-08	-0.331149	0.126	0.278	0.00169155	Cholangiocyte 3
RPL15	2.73e-08	-0.258004	0.15	0.324	0.000747354	Cholangiocyte 3
RPL17	1.41e-06	-0.277819	0.202	0.348	0.0387205	Cholangiocyte 3
RPL18A	9.81e-09	-0.335226	0.138	0.302	0.000268528	Cholangiocyte 3
RPL27	1.49e-06	-0.257101	0.074	0.186	0.0407761	Cholangiocyte 3
RPL28	3.6e-08	-0.324523	0.245	0.428	0.000984384	Cholangiocyte 3
RPL32	3.64e-08	-0.305137	0.199	0.374	0.000996456	Cholangiocyte 3
RPL34	6.57e-09	-0.34344	0.261	0.452	0.000179907	Cholangiocyte 3
RPL36	5.65e-10	-0.318827	0.196	0.402	1.55e-05	Cholangiocyte 3
RPL37	1.1e-07	-0.302743	0.294	0.484	0.0030217	Cholangiocyte 3
RPL39	3.08e-09	-0.382515	0.27	0.473	8.44e-05	Cholangiocyte 3
RPL41	9.78e-10	-0.306229	0.405	0.63	2.68e-05	Cholangiocyte 3
RPL8	4.25e-07	-0.279952	0.23	0.393	0.0116365	Cholangiocyte 3
RPLP1	3.76e-08	-0.346904	0.322	0.512	0.00102926	Cholangiocyte 3
RPS11	1.32e-07	-0.333742	0.181	0.337	0.00362006	Cholangiocyte 3
RPS12	6.48e-09	-0.297191	0.169	0.354	0.000177233	Cholangiocyte 3
RPS17	7.76e-10	-0.371266	0.144	0.326	2.12e-05	Cholangiocyte 3
RPS19	1.32e-08	-0.356759	0.255	0.446	0.000362132	Cholangiocyte 3
RPS20	9.2e-10	-0.33021	0.092	0.259	2.52e-05	Cholangiocyte 3
RPS21	5.23e-07	-0.300697	0.169	0.315	0.0143117	Cholangiocyte 3
RPS25	4.2e-08	-0.296397	0.117	0.271	0.00115079	Cholangiocyte 3
RPS27	1.89e-07	-0.291879	0.23	0.405	0.00517552	Cholangiocyte 3
RPS27A	1.12e-08	-0.277596	0.144	0.316	0.000307879	Cholangiocyte 3
RPS28	5.7e-07	-0.281007	0.325	0.496	0.0156066	Cholangiocyte 3
RPS4Y1	7.06e-21	-0.570717	0	0.224	1.93e-16	Cholangiocyte 3
RPS8	9.85e-07	-0.315907	0.236	0.388	0.0269734	Cholangiocyte 3
S100A6	1.17e-09	-0.350965	0.083	0.238	3.21e-05	Cholangiocyte 3
SAA2	6.08e-07	-0.382518	0.267	0.424	0.016634	Cholangiocyte 3
SERPINA1	4.09e-13	-0.422562	0.988	0.997	1.12e-08	Cholangiocyte 3
SERPINE1	6.04e-10	0.403291	0.5	0.324	1.65e-05	Cholangiocyte 3
SH3RF2	1.86e-09	-0.442299	0.261	0.453	5.08e-05	Cholangiocyte 3
SHANK2-AS1	4.56e-10	0.323616	0.184	0.072	1.25e-05	Cholangiocyte 3
SHROOM3	3.13e-07	-0.272685	0.862	0.92	0.00857703	Cholangiocyte 3
SLC17A4	8.37e-08	-0.338517	0.653	0.795	0.00229104	Cholangiocyte 3
SLC2A3	1.42e-06	0.283517	0.23	0.125	0.0388988	Cholangiocyte 3
SLC35F3	1.78e-09	0.563464	0.561	0.414	4.89e-05	Cholangiocyte 3
SLC4A4	1.75e-09	-0.437267	0.868	0.947	4.78e-05	Cholangiocyte 3
SNHG14	2.3e-08	-0.326045	0.887	0.93	0.000629508	Cholangiocyte 3
SORBS1	4.61e-08	0.419778	0.813	0.804	0.0012611	Cholangiocyte 3
SOX5	4.11e-17	0.641724	0.929	0.863	1.12e-12	Cholangiocyte 3
SPP1	3.76e-10	-0.5357	0.187	0.366	1.03e-05	Cholangiocyte 3
STAB2	2.47e-07	0.298843	0.248	0.13	0.00676692	Cholangiocyte 3
SUCLG2	1.81e-06	-0.283302	0.653	0.787	0.049601	Cholangiocyte 3
SYNPO2	2.66e-07	-0.284423	0.052	0.165	0.00728287	Cholangiocyte 3
TBL1Y	5.83e-19	-0.615155	0	0.205	1.6e-14	Cholangiocyte 3
TC2N	2.56e-08	-0.377046	0.291	0.481	0.000701552	Cholangiocyte 3
TENM2	3.82e-13	0.670366	0.448	0.274	1.05e-08	Cholangiocyte 3
TF	2.11e-13	-0.40339	0.902	0.982	5.77e-09	Cholangiocyte 3
TGOLN2	4.34e-09	-0.339096	0.187	0.37	0.000118794	Cholangiocyte 3
THEMIS	9.71e-09	-0.278651	0.043	0.171	0.000265892	Cholangiocyte 3
THSD7A	9.14e-12	-0.539142	0.377	0.593	2.5e-07	Cholangiocyte 3
TMC5	2.03e-10	-0.600552	0.11	0.283	5.56e-06	Cholangiocyte 3
TMEM45B	3.84e-07	-0.305459	0.064	0.18	0.0105042	Cholangiocyte 3
TMSB4X	1.62e-06	-0.30659	0.356	0.519	0.0442102	Cholangiocyte 3
TNFRSF21	1.59e-06	-0.341142	0.218	0.362	0.0435913	Cholangiocyte 3
TOX	2.11e-08	0.471567	0.497	0.353	0.000577969	Cholangiocyte 3
TPT1	2.26e-08	-0.380908	0.512	0.687	0.000618274	Cholangiocyte 3
TSPAN8	1.31e-06	-0.325079	0.077	0.189	0.0358761	Cholangiocyte 3
TTR	2.64e-12	-0.320391	0.5	0.761	7.24e-08	Cholangiocyte 3
TTTY10	3.61e-14	-0.425831	0.006	0.167	9.87e-10	Cholangiocyte 3
TTTY14	1.09e-51	-1.68207	0.018	0.496	2.97e-47	Cholangiocyte 3
UBA52	9.88e-09	-0.35864	0.163	0.333	0.000270303	Cholangiocyte 3
UBA6-AS1	6.56e-08	-0.5182	0.242	0.393	0.00179451	Cholangiocyte 3
UGP2	2.14e-08	-0.412034	0.518	0.708	0.000586305	Cholangiocyte 3
UGT2B15	3.93e-09	-0.405942	0.337	0.546	0.000107663	Cholangiocyte 3
UGT2B4	7.42e-09	-0.381454	0.101	0.253	0.000203188	Cholangiocyte 3
UGT2B7	6.21e-10	-0.439561	0.163	0.347	1.7e-05	Cholangiocyte 3
UPB1	1.34e-06	0.396469	0.408	0.283	0.036682	Cholangiocyte 3
USP9Y	2.39e-42	-1.25471	0.006	0.416	6.54e-38	Cholangiocyte 3
UTY	1.05e-71	-2.08129	0	0.593	2.88e-67	Cholangiocyte 3
VPS13A	2.94e-07	-0.370131	0.494	0.661	0.0080482	Cholangiocyte 3
VTN	1.31e-07	-0.362683	0.84	0.91	0.00358253	Cholangiocyte 3
XAF1	3.14e-15	0.724672	0.429	0.245	8.58e-11	Cholangiocyte 3
XIST	4.24e-112	1.73008	0.966	0.302	1.16e-107	Cholangiocyte 3
XRCC5	1.8e-06	-0.262718	0.463	0.642	0.0493725	Cholangiocyte 3
ZBTB16	3.92e-14	0.613358	0.828	0.749	1.07e-09	Cholangiocyte 3
ZBTB20-AS5	2.85e-07	0.512029	0.377	0.27	0.00779655	Cholangiocyte 3
ZFY	8.8e-14	-0.478335	0.037	0.218	2.41e-09	Cholangiocyte 3
ZNF385B	8.19e-08	0.629216	0.463	0.349	0.00224155	Cholangiocyte 3
ZNF98	2.4e-12	0.30038	0.107	0.022	6.58e-08	Cholangiocyte 3
2023-03-03	3.67e-07	-0.284832	0.292	0.475	0.0100572	Cholangiocyte 4
2023-12-01	1.1e-10	0.376069	0.315	0.151	3.01e-06	Cholangiocyte 4
ABCB11	5.38e-07	0.324204	0.935	0.898	0.0147387	Cholangiocyte 4
ABCB4	1.19e-09	-0.741184	0.873	0.906	3.25e-05	Cholangiocyte 4
ABCC1	5.45e-11	-0.332452	0.219	0.446	1.49e-06	Cholangiocyte 4
ABCC4	2.45e-09	-0.323386	0.327	0.528	6.71e-05	Cholangiocyte 4
ABI2	5.42e-12	0.602371	0.727	0.662	1.48e-07	Cholangiocyte 4
ABL2	1.76e-07	-0.274881	0.585	0.742	0.00482163	Cholangiocyte 4
ABR	1.63e-08	-0.29137	0.25	0.433	0.000446155	Cholangiocyte 4
AC002070.1	4.38e-07	0.380654	0.358	0.227	0.0119952	Cholangiocyte 4
AC004053.1	5.85e-28	0.371045	0.246	0.034	1.6e-23	Cholangiocyte 4
AC004160.1	1.66e-22	0.720143	0.869	0.756	4.53e-18	Cholangiocyte 4
AC006059.1	2.18e-07	0.276013	0.292	0.166	0.00596817	Cholangiocyte 4
AC007098.1	8.63e-16	0.629489	0.608	0.433	2.36e-11	Cholangiocyte 4
AC007221.1	1.39e-06	0.386197	0.615	0.497	0.0380965	Cholangiocyte 4
AC007319.1	4.86e-07	0.415899	0.669	0.59	0.0133048	Cholangiocyte 4
AC010280.1	2.64e-10	0.500487	0.677	0.568	7.24e-06	Cholangiocyte 4
AC012085.2	1.66e-08	0.43221	0.477	0.341	0.000454257	Cholangiocyte 4
AC012613.1	7.1e-08	0.326414	0.327	0.19	0.00194364	Cholangiocyte 4
AC019117.1	1.14e-06	-0.340685	0.135	0.279	0.0311955	Cholangiocyte 4
AC021242.2	1.47e-13	0.362823	0.2	0.058	4.03e-09	Cholangiocyte 4
AC023051.1	5.65e-14	0.608689	0.446	0.255	1.55e-09	Cholangiocyte 4
AC023590.1	3.22e-13	0.539477	0.458	0.28	8.82e-09	Cholangiocyte 4
AC024145.1	3.92e-19	0.566259	0.492	0.255	1.07e-14	Cholangiocyte 4
AC025159.1	1.51e-07	-0.376018	0.262	0.434	0.00412518	Cholangiocyte 4
AC027243.3	8.79e-09	0.361258	0.35	0.205	0.000240596	Cholangiocyte 4
AC068533.3	3.82e-08	0.290794	0.396	0.244	0.00104561	Cholangiocyte 4
AC068631.1	3.45e-08	0.411856	0.619	0.501	0.000943333	Cholangiocyte 4
AC073332.1	1.61e-13	0.684667	0.619	0.471	4.41e-09	Cholangiocyte 4
AC083870.1	5.88e-08	0.509223	0.481	0.36	0.00160913	Cholangiocyte 4
AC092535.4	1.55e-08	-0.278492	0.123	0.296	0.000425069	Cholangiocyte 4
AC092674.1	9.29e-24	0.27714	0.127	0.003	2.54e-19	Cholangiocyte 4
AC093151.8	2.69e-15	-0.279247	0	0.205	7.36e-11	Cholangiocyte 4
AC093535.1	9.01e-12	0.434248	0.481	0.295	2.47e-07	Cholangiocyte 4
AC093898.1	1.81e-10	-0.550467	0.185	0.397	4.96e-06	Cholangiocyte 4
AC098617.1	2.88e-08	-0.394935	0.285	0.462	0.000788636	Cholangiocyte 4
AC104035.1	2.48e-07	-0.297866	0.519	0.685	0.00679337	Cholangiocyte 4
AC108519.1	7.37e-07	-0.277078	0.177	0.323	0.0201778	Cholangiocyte 4
AC242426.2	9.03e-29	0.995581	0.688	0.47	2.47e-24	Cholangiocyte 4
AC245041.2	4.76e-10	-0.259854	0.154	0.359	1.3e-05	Cholangiocyte 4
ACAA1	2.25e-07	-0.283273	0.508	0.727	0.00616648	Cholangiocyte 4
ACSM2A	8.7e-10	0.338694	0.958	0.938	2.38e-05	Cholangiocyte 4
ACSM2B	5.89e-07	0.259298	0.935	0.898	0.0161131	Cholangiocyte 4
ADAMTS9-AS2	9.87e-07	-0.391239	0.454	0.592	0.0270169	Cholangiocyte 4
ADAMTSL3	1.64e-27	0.837067	0.788	0.598	4.48e-23	Cholangiocyte 4
ADARB2	7.06e-10	-0.587708	0.023	0.173	1.93e-05	Cholangiocyte 4
ADCY1	6.31e-15	0.418854	0.431	0.215	1.73e-10	Cholangiocyte 4
ADGRA3	8.18e-11	0.393385	0.873	0.845	2.24e-06	Cholangiocyte 4
ADGRG6	1.45e-15	0.457148	0.881	0.85	3.96e-11	Cholangiocyte 4
ADGRL2	1.17e-24	-0.724802	0.935	0.989	3.19e-20	Cholangiocyte 4
ADH1B	2.53e-07	0.261292	0.896	0.882	0.00691453	Cholangiocyte 4
ADH4	3.3e-08	0.438301	0.785	0.701	0.000903085	Cholangiocyte 4
ADTRP	1.96e-09	0.325274	0.231	0.095	5.36e-05	Cholangiocyte 4
AEBP2	1.99e-08	-0.327811	0.65	0.8	0.000544829	Cholangiocyte 4
AF064858.1	9.05e-13	0.414406	0.35	0.166	2.48e-08	Cholangiocyte 4
AFM	1.42e-30	-0.931069	0.773	0.934	3.9e-26	Cholangiocyte 4
AGTR1	1.83e-07	0.380394	0.777	0.729	0.0050046	Cholangiocyte 4
AKR1C2	4.53e-08	-0.295486	0.169	0.348	0.00124023	Cholangiocyte 4
AKR1C8P	1.25e-10	0.548418	0.723	0.615	3.42e-06	Cholangiocyte 4
AL109930.1	1.05e-14	0.736552	0.769	0.681	2.89e-10	Cholangiocyte 4
AL109933.5	9.22e-20	0.510257	0.377	0.148	2.52e-15	Cholangiocyte 4
AL133419.1	8.58e-13	0.338508	0.331	0.145	2.35e-08	Cholangiocyte 4
AL137009.1	1.23e-11	-0.341198	0.154	0.371	3.37e-07	Cholangiocyte 4
AL160408.3	1.24e-06	0.271389	0.219	0.111	0.0338394	Cholangiocyte 4
AL512662.2	7.01e-07	0.296125	0.423	0.297	0.019196	Cholangiocyte 4
ALDH1L1	2.87e-11	0.581739	0.604	0.473	7.85e-07	Cholangiocyte 4
ALPL	4.41e-15	0.499712	0.465	0.247	1.21e-10	Cholangiocyte 4
AMBRA1	3.42e-10	-0.317432	0.604	0.789	9.37e-06	Cholangiocyte 4
ANK3	1.29e-17	-0.725741	0.638	0.834	3.53e-13	Cholangiocyte 4
ANKH	3.18e-07	0.387785	0.888	0.872	0.00870196	Cholangiocyte 4
ANKS1B	4.3e-16	0.549802	0.408	0.184	1.18e-11	Cholangiocyte 4
ANO10	1.31e-08	-0.29091	0.362	0.564	0.000358637	Cholangiocyte 4
ANXA4	8.67e-26	-0.793143	0.823	0.971	2.37e-21	Cholangiocyte 4
AOX1	2.63e-29	0.889343	0.858	0.719	7.19e-25	Cholangiocyte 4
AP001021.3	2.6e-11	0.56522	0.542	0.395	7.11e-07	Cholangiocyte 4
AP002518.2	4e-21	1.51851	0.708	0.55	1.1e-16	Cholangiocyte 4
AP005329.2	8.92e-08	0.360722	0.369	0.234	0.00244052	Cholangiocyte 4
APOC1	7.38e-15	0.513882	0.95	0.947	2.02e-10	Cholangiocyte 4
APOC2	4.73e-08	0.365825	0.888	0.899	0.00129361	Cholangiocyte 4
APOC4	1.21e-12	0.502274	0.592	0.418	3.31e-08	Cholangiocyte 4
APPBP2	5.56e-08	-0.287044	0.558	0.704	0.00152065	Cholangiocyte 4
ARG1	2.81e-14	0.541586	0.831	0.75	7.69e-10	Cholangiocyte 4
ARHGAP8	6.9e-08	-0.250047	0.185	0.358	0.00188783	Cholangiocyte 4
ARHGEF28	1.33e-11	-0.464954	0.581	0.753	3.63e-07	Cholangiocyte 4
ARHGEF38	8.56e-09	-0.34526	0.227	0.415	0.000234257	Cholangiocyte 4
ARID1A	7.42e-12	-0.333242	0.654	0.826	2.03e-07	Cholangiocyte 4
ARSB	1.88e-08	-0.297098	0.4	0.584	0.00051329	Cholangiocyte 4
ASGR1	1.72e-07	0.282413	0.954	0.955	0.00472083	Cholangiocyte 4
ATXN7L1	1.22e-10	-0.354238	0.546	0.747	3.34e-06	Cholangiocyte 4
AUTS2	1.46e-08	-0.349284	0.854	0.936	0.000400795	Cholangiocyte 4
B2M	1.24e-06	-0.430627	0.781	0.893	0.0338744	Cholangiocyte 4
BACH1	2.8e-07	-0.304051	0.769	0.866	0.00767289	Cholangiocyte 4
BCL2	2.43e-13	-0.506854	0.55	0.772	6.65e-09	Cholangiocyte 4
BCL2L1	3.48e-08	-0.280129	0.731	0.852	0.000953086	Cholangiocyte 4
BCL2L14	3.33e-11	0.531583	0.635	0.518	9.11e-07	Cholangiocyte 4
BHLHE40	5.82e-19	0.616783	0.727	0.524	1.59e-14	Cholangiocyte 4
BHMT2	9.72e-08	0.32514	0.869	0.881	0.00266017	Cholangiocyte 4
BICC1	1.19e-07	-0.472023	0.862	0.954	0.00324662	Cholangiocyte 4
BICDL1	1.64e-09	-0.26381	0.185	0.4	4.5e-05	Cholangiocyte 4
BPTF	1.35e-10	-0.347356	0.788	0.908	3.68e-06	Cholangiocyte 4
BX284613.2	9.6e-08	0.424424	0.604	0.501	0.00262813	Cholangiocyte 4
BX890604.2	1.92e-07	-0.260719	0.369	0.548	0.00524889	Cholangiocyte 4
C15orf41	2.81e-08	-0.270245	0.565	0.738	0.000768412	Cholangiocyte 4
C3	6.48e-08	0.26398	1	0.998	0.00177393	Cholangiocyte 4
C4BPA	1.75e-11	0.396552	0.904	0.897	4.78e-07	Cholangiocyte 4
C4BPB	1.35e-09	0.333173	0.915	0.915	3.7e-05	Cholangiocyte 4
C5	2.55e-09	0.319002	0.938	0.936	6.98e-05	Cholangiocyte 4
C8A	1.43e-18	0.531554	0.919	0.899	3.91e-14	Cholangiocyte 4
C8B	2.48e-10	0.418345	0.862	0.837	6.78e-06	Cholangiocyte 4
C9	2.23e-22	0.562574	0.938	0.895	6.09e-18	Cholangiocyte 4
CA2	5.56e-08	-0.278569	0.219	0.399	0.00152153	Cholangiocyte 4
CACNA1D	6.74e-08	-0.36092	0.777	0.872	0.00184455	Cholangiocyte 4
CACNB2	1.01e-13	0.53374	0.581	0.412	2.76e-09	Cholangiocyte 4
CADPS	7.13e-10	-0.30029	0.077	0.256	1.95e-05	Cholangiocyte 4
CALD1	2.14e-09	0.359411	0.981	0.975	5.87e-05	Cholangiocyte 4
CAMK2D	4.11e-12	-0.385863	0.796	0.938	1.12e-07	Cholangiocyte 4
CAMKMT	5.57e-09	-0.372028	0.731	0.906	0.000152329	Cholangiocyte 4
CAPZB	2.26e-09	-0.352006	0.608	0.756	6.19e-05	Cholangiocyte 4
CARMIL1	4.91e-20	-0.541109	0.542	0.788	1.34e-15	Cholangiocyte 4
CASC19	4.7e-29	-0.876555	0.565	0.842	1.29e-24	Cholangiocyte 4
CASR	2.27e-07	-0.447009	0.25	0.414	0.00622453	Cholangiocyte 4
CATSPERB	3.26e-09	-0.336227	0.308	0.512	8.91e-05	Cholangiocyte 4
CBFA2T2	2.32e-07	-0.298061	0.715	0.845	0.006356	Cholangiocyte 4
CCDC141	3.72e-10	-0.344674	0.192	0.414	1.02e-05	Cholangiocyte 4
CCDC198	4.76e-10	-0.345994	0.6	0.8	1.3e-05	Cholangiocyte 4
CCDC84	3.88e-09	-0.289178	0.435	0.634	0.000106317	Cholangiocyte 4
CD24	4.95e-12	-0.333436	0.219	0.454	1.36e-07	Cholangiocyte 4
CD44	5.74e-12	-0.281407	0.069	0.273	1.57e-07	Cholangiocyte 4
CDC14B	1.93e-10	-0.367385	0.631	0.814	5.28e-06	Cholangiocyte 4
CDC42BPA	3.8e-10	-0.349167	0.854	0.953	1.04e-05	Cholangiocyte 4
CDH1	1.72e-08	-0.364404	0.727	0.879	0.000470047	Cholangiocyte 4
CECR2	9.78e-08	0.384043	0.75	0.628	0.00267579	Cholangiocyte 4
CEP290	3.57e-09	-0.292038	0.381	0.602	9.77e-05	Cholangiocyte 4
CFAP44	1.05e-09	-0.316798	0.369	0.589	2.87e-05	Cholangiocyte 4
CFAP57	4.78e-12	0.607358	0.608	0.502	1.31e-07	Cholangiocyte 4
CFHR2	2.99e-07	0.340744	0.769	0.704	0.00818888	Cholangiocyte 4
CFHR5	8.68e-10	0.355557	0.327	0.167	2.38e-05	Cholangiocyte 4
CFTR	1.58e-08	-0.557924	0.512	0.738	0.000431287	Cholangiocyte 4
CHD9	8.78e-11	-0.305954	0.904	0.957	2.4e-06	Cholangiocyte 4
CHI3L1	7.39e-18	0.905146	0.458	0.235	2.02e-13	Cholangiocyte 4
CHKA	2.41e-07	-0.27116	0.692	0.87	0.00658564	Cholangiocyte 4
CHRD	6.14e-10	0.315879	0.465	0.297	1.68e-05	Cholangiocyte 4
CHRNA4	2.42e-18	0.337001	0.304	0.095	6.63e-14	Cholangiocyte 4
CHST9	9.85e-26	-0.697403	0.827	0.944	2.7e-21	Cholangiocyte 4
CHSY3	2.82e-08	0.427986	0.623	0.471	0.000771705	Cholangiocyte 4
CLIC6	1.29e-09	-0.389356	0.219	0.419	3.53e-05	Cholangiocyte 4
CNN3	6.32e-08	-0.283329	0.435	0.629	0.0017302	Cholangiocyte 4
CNOT1	5.24e-08	-0.303816	0.588	0.757	0.00143543	Cholangiocyte 4
CNTLN	8.68e-11	0.419117	0.915	0.838	2.38e-06	Cholangiocyte 4
COG5	1.6e-08	-0.27295	0.742	0.851	0.000436657	Cholangiocyte 4
COL27A1	1.62e-08	-0.317076	0.696	0.833	0.00044225	Cholangiocyte 4
COL4A1	5.35e-10	-0.394456	0.277	0.495	1.47e-05	Cholangiocyte 4
COL4A2	9.21e-10	-0.372425	0.369	0.585	2.52e-05	Cholangiocyte 4
COL6A2	5.33e-19	0.805222	0.458	0.224	1.46e-14	Cholangiocyte 4
COX10	1.07e-08	-0.296992	0.388	0.58	0.000293445	Cholangiocyte 4
CP	1.01e-10	0.308457	0.992	0.986	2.76e-06	Cholangiocyte 4
CPD	1.06e-14	-0.56166	0.565	0.767	2.89e-10	Cholangiocyte 4
CPED1	1.43e-12	0.456074	0.835	0.779	3.92e-08	Cholangiocyte 4
CPLANE1	4.37e-07	-0.253499	0.454	0.637	0.0119524	Cholangiocyte 4
CPM	1.05e-06	-0.30578	0.6	0.748	0.0286732	Cholangiocyte 4
CPS1	1.96e-08	0.413133	0.996	0.971	0.000537198	Cholangiocyte 4
CR1	8.7e-17	0.325287	0.196	0.042	2.38e-12	Cholangiocyte 4
CRIM1	6.26e-11	-0.430667	0.612	0.785	1.71e-06	Cholangiocyte 4
CRP	7.7e-15	0.814025	0.904	0.76	2.11e-10	Cholangiocyte 4
CSGALNACT1	4.39e-15	-0.446072	0.158	0.428	1.2e-10	Cholangiocyte 4
CSNK1G1	1.42e-08	-0.318525	0.535	0.73	0.000387386	Cholangiocyte 4
CSRNP3	4.53e-08	-0.255113	0.208	0.389	0.00123923	Cholangiocyte 4
CTBP2	2.87e-08	-0.348195	0.458	0.629	0.000784247	Cholangiocyte 4
CTNNA2	5.84e-08	-0.313412	0.05	0.186	0.00159723	Cholangiocyte 4
CTNNA3	1.47e-18	0.924484	0.658	0.475	4.01e-14	Cholangiocyte 4
CTNND2	9.49e-20	-0.77939	0.596	0.879	2.6e-15	Cholangiocyte 4
CUX2	9.78e-23	0.697268	0.942	0.879	2.68e-18	Cholangiocyte 4
CXCL2	4.83e-18	0.788697	0.75	0.584	1.32e-13	Cholangiocyte 4
CYP27A1	2.71e-08	0.373471	0.704	0.653	0.000741474	Cholangiocyte 4
CYP2A6	1.89e-12	0.51292	0.785	0.652	5.18e-08	Cholangiocyte 4
CYP2B6	1.54e-21	0.821335	0.962	0.854	4.21e-17	Cholangiocyte 4
CYP2C18	2.5e-09	0.397028	0.904	0.864	6.83e-05	Cholangiocyte 4
CYP2C9	1.45e-06	0.299143	0.981	0.963	0.0398139	Cholangiocyte 4
CYP3A4	2.41e-56	1.65402	0.927	0.581	6.61e-52	Cholangiocyte 4
CYP3A7	9.19e-41	1.41773	0.904	0.599	2.51e-36	Cholangiocyte 4
DCDC2	2.28e-23	-0.868613	0.692	0.923	6.24e-19	Cholangiocyte 4
DDX3Y	1.03e-23	-0.377587	0	0.304	2.81e-19	Cholangiocyte 4
DDX5	2.56e-07	0.35334	0.885	0.892	0.00700566	Cholangiocyte 4
DHODH	1.01e-06	0.277961	0.508	0.373	0.0276595	Cholangiocyte 4
DIAPH2-AS1	2.88e-10	0.373622	0.427	0.255	7.88e-06	Cholangiocyte 4
DNM1	5.67e-07	-0.255452	0.188	0.341	0.015515	Cholangiocyte 4
DOCK8	1.03e-15	-0.525842	0.523	0.766	2.82e-11	Cholangiocyte 4
DPF3	1.93e-07	0.513904	0.612	0.503	0.00528284	Cholangiocyte 4
DPP10	1.08e-16	-0.599244	0.273	0.555	2.95e-12	Cholangiocyte 4
DPYD-AS1	1.31e-18	0.577535	0.619	0.418	3.6e-14	Cholangiocyte 4
DSCAM	5.85e-08	-0.355244	0.169	0.344	0.00160144	Cholangiocyte 4
DSCAML1	1.39e-10	-0.564542	0.369	0.591	3.81e-06	Cholangiocyte 4
DTNA	6.98e-07	0.641837	0.958	0.964	0.019113	Cholangiocyte 4
DTX1	1.07e-13	0.461267	0.558	0.358	2.93e-09	Cholangiocyte 4
DYSF	1.53e-08	-0.29809	0.262	0.452	0.000419062	Cholangiocyte 4
EFNA1	7.33e-07	0.392992	0.631	0.515	0.0200544	Cholangiocyte 4
EFNA5	2.75e-10	-0.50461	0.427	0.67	7.53e-06	Cholangiocyte 4
EGR1	2.55e-10	0.459512	0.623	0.466	6.99e-06	Cholangiocyte 4
EHBP1	5.62e-09	0.320509	0.973	0.992	0.000153815	Cholangiocyte 4
EHF	3.85e-07	-0.316969	0.281	0.449	0.0105401	Cholangiocyte 4
EIF4G3	1.27e-10	-0.28907	0.923	0.968	3.47e-06	Cholangiocyte 4
ELOVL2	1.55e-20	-0.553257	0.285	0.602	4.25e-16	Cholangiocyte 4
ELOVL7	7.06e-09	-0.381174	0.281	0.464	0.000193205	Cholangiocyte 4
ENAH	4.47e-07	-0.29067	0.619	0.755	0.0122406	Cholangiocyte 4
ENPP2	1.03e-06	-0.281997	0.346	0.512	0.0281137	Cholangiocyte 4
EPB41L1	5.63e-08	-0.294655	0.304	0.493	0.0015399	Cholangiocyte 4
EPHA6	5.12e-07	-0.392243	0.304	0.454	0.0140081	Cholangiocyte 4
EPS8	2.14e-08	-0.282409	0.827	0.915	0.000585633	Cholangiocyte 4
EPSTI1	6.21e-10	-0.368131	0.373	0.59	1.7e-05	Cholangiocyte 4
ESRP1	1.43e-09	-0.287914	0.177	0.369	3.9e-05	Cholangiocyte 4
ESRRG	1.19e-20	-0.777328	0.454	0.716	3.25e-16	Cholangiocyte 4
EVA1C	2.38e-07	-0.285192	0.396	0.593	0.00650388	Cholangiocyte 4
EVC	6.78e-12	-0.300548	0.296	0.53	1.86e-07	Cholangiocyte 4
EVL	1.56e-10	0.530222	0.677	0.602	4.27e-06	Cholangiocyte 4
EXOC6B	5.63e-10	-0.284972	0.831	0.936	1.54e-05	Cholangiocyte 4
FAM135A	2.71e-09	-0.344447	0.496	0.679	7.41e-05	Cholangiocyte 4
FAM155A	5.09e-13	-0.767257	0.2	0.438	1.39e-08	Cholangiocyte 4
FAM99A	1.68e-18	0.531477	0.527	0.281	4.59e-14	Cholangiocyte 4
FARP1	3.06e-07	-0.301166	0.938	0.982	0.00836539	Cholangiocyte 4
FBH1	6.81e-10	-0.30544	0.442	0.645	1.86e-05	Cholangiocyte 4
FGB	7.17e-09	0.381739	0.992	0.985	0.000196176	Cholangiocyte 4
FGF14	4.86e-09	0.783836	0.785	0.701	0.00013303	Cholangiocyte 4
FGFR2	5.41e-07	-0.555528	0.785	0.911	0.0148178	Cholangiocyte 4
FGG	9.14e-10	0.524401	0.973	0.984	2.5e-05	Cholangiocyte 4
FGL1	6.23e-27	0.675965	0.996	0.988	1.71e-22	Cholangiocyte 4
FMO5	1.91e-24	0.768545	0.885	0.828	5.22e-20	Cholangiocyte 4
FNDC3B	4.44e-16	0.32276	0.996	0.995	1.22e-11	Cholangiocyte 4
FOXA3	8.34e-08	0.296525	0.365	0.223	0.00228344	Cholangiocyte 4
FOXP2	1.84e-15	0.495575	0.915	0.856	5.03e-11	Cholangiocyte 4
FRAS1	3.49e-14	-0.59142	0.435	0.662	9.56e-10	Cholangiocyte 4
FRY	5.64e-10	-0.365183	0.8	0.894	1.54e-05	Cholangiocyte 4
FTCD	1.89e-31	0.858644	0.904	0.858	5.17e-27	Cholangiocyte 4
GAB2	9.09e-09	-0.323906	0.377	0.58	0.000248904	Cholangiocyte 4
GABPB1-AS1	1.39e-09	-0.350183	0.419	0.593	3.8e-05	Cholangiocyte 4
GALNT1	1.92e-07	-0.263936	0.462	0.647	0.0052509	Cholangiocyte 4
GALNT18	1.26e-06	-0.279376	0.569	0.737	0.034396	Cholangiocyte 4
GCH1	5.87e-08	0.383749	0.735	0.658	0.0016065	Cholangiocyte 4
GCNT4	4.89e-10	-0.332951	0.196	0.405	1.34e-05	Cholangiocyte 4
GDA	3.92e-07	-0.367832	0.842	0.914	0.0107306	Cholangiocyte 4
GHR	3.82e-10	-0.391508	0.942	0.973	1.05e-05	Cholangiocyte 4
GK5	9.52e-10	-0.255696	0.246	0.46	2.61e-05	Cholangiocyte 4
GLG1	2.32e-07	-0.258072	0.7	0.853	0.00634291	Cholangiocyte 4
GLIS3	7.58e-08	-0.325455	0.958	0.986	0.00207465	Cholangiocyte 4
GLS	2.37e-07	-0.304957	0.546	0.715	0.0064899	Cholangiocyte 4
GMCL1	4.39e-11	-0.40616	0.273	0.485	1.2e-06	Cholangiocyte 4
GNB1	1.82e-06	-0.263894	0.769	0.866	0.0497907	Cholangiocyte 4
GOT1	9.79e-08	0.401765	0.831	0.829	0.00267923	Cholangiocyte 4
GPATCH8	2.76e-09	-0.279717	0.704	0.867	7.54e-05	Cholangiocyte 4
GPI	6.92e-07	-0.271827	0.538	0.704	0.0189355	Cholangiocyte 4
GPRIN3	3.03e-09	-0.311708	0.365	0.593	8.28e-05	Cholangiocyte 4
GPT2	1.17e-10	0.406323	0.8	0.732	3.19e-06	Cholangiocyte 4
GPX3	2.56e-07	-0.26555	0.304	0.496	0.00700886	Cholangiocyte 4
GRAMD1C	3.37e-07	-0.250654	0.458	0.635	0.00922204	Cholangiocyte 4
GRB10	1.07e-11	-0.376617	0.762	0.916	2.92e-07	Cholangiocyte 4
GRB2	8.73e-08	-0.25678	0.465	0.663	0.00239027	Cholangiocyte 4
GRHL2	1.47e-17	-0.575948	0.358	0.659	4.03e-13	Cholangiocyte 4
GRHPR	4.91e-07	0.352393	0.627	0.553	0.0134484	Cholangiocyte 4
GRK3	4.78e-08	-0.33916	0.269	0.456	0.00130892	Cholangiocyte 4
GRM8	4.23e-08	-0.322908	0.277	0.468	0.00115786	Cholangiocyte 4
GTF2I	4.16e-10	-0.345674	0.788	0.907	1.14e-05	Cholangiocyte 4
H6PD	6.91e-08	0.377719	0.827	0.791	0.00189118	Cholangiocyte 4
HADHA	4.56e-08	-0.32188	0.558	0.76	0.00124815	Cholangiocyte 4
HAMP	1e-09	-0.421799	0.165	0.363	2.75e-05	Cholangiocyte 4
HES1	1.56e-11	0.481104	0.535	0.357	4.27e-07	Cholangiocyte 4
HGFAC	1.99e-14	0.461639	0.619	0.406	5.46e-10	Cholangiocyte 4
HIP1	5.19e-10	-0.296981	0.512	0.727	1.42e-05	Cholangiocyte 4
HKDC1	2.91e-08	-0.302601	0.504	0.673	0.000795178	Cholangiocyte 4
HLA-A	2.57e-15	-0.455747	0.4	0.649	7.04e-11	Cholangiocyte 4
HLA-DMA	1.02e-08	0.29853	0.281	0.141	0.000280038	Cholangiocyte 4
HLF	3.9e-08	0.397054	0.796	0.754	0.00106629	Cholangiocyte 4
HNF1A-AS1	2.4e-16	-0.671779	0.715	0.878	6.57e-12	Cholangiocyte 4
HNF4A-AS1	5.93e-07	0.301936	0.604	0.492	0.0162222	Cholangiocyte 4
HOMER2	1.08e-06	-0.335569	0.654	0.81	0.0295546	Cholangiocyte 4
HOOK2	7.73e-08	-0.295668	0.523	0.681	0.00211615	Cholangiocyte 4
HP	1.09e-14	0.497041	0.988	0.998	2.99e-10	Cholangiocyte 4
HPGD	1.26e-08	0.373597	0.569	0.407	0.000344507	Cholangiocyte 4
HS2ST1	3.25e-09	-0.357531	0.615	0.784	8.89e-05	Cholangiocyte 4
HSD11B1	1.62e-06	0.377828	0.565	0.458	0.0443962	Cholangiocyte 4
HSP90AA1	4.46e-07	-0.424189	0.688	0.86	0.0122203	Cholangiocyte 4
HSPB1	5.52e-07	-0.267096	0.219	0.383	0.0151169	Cholangiocyte 4
ICA1	5.9e-22	-0.541461	0.296	0.62	1.62e-17	Cholangiocyte 4
ID2	1.91e-09	-0.513417	0.554	0.722	5.21e-05	Cholangiocyte 4
IDO2	5.01e-08	0.381968	0.246	0.122	0.0013716	Cholangiocyte 4
IGF2BP2	9.95e-12	-0.339596	0.458	0.685	2.72e-07	Cholangiocyte 4
IGFBP1	2.66e-12	0.269778	0.873	0.74	7.29e-08	Cholangiocyte 4
IGFBP2	1.8e-22	0.926426	0.8	0.597	4.92e-18	Cholangiocyte 4
IGFBP7	1.18e-11	-0.420998	0.312	0.546	3.24e-07	Cholangiocyte 4
IGKC	8.59e-07	-0.368057	0.242	0.411	0.0235123	Cholangiocyte 4
IL6R	3.49e-09	0.351021	0.765	0.681	9.56e-05	Cholangiocyte 4
INPP4B	5.47e-08	-0.317161	0.246	0.433	0.00149616	Cholangiocyte 4
INPP5F	6.92e-07	0.320233	0.438	0.306	0.0189468	Cholangiocyte 4
INVS	3.75e-11	-0.37807	0.677	0.829	1.03e-06	Cholangiocyte 4
ITIH1	5.33e-08	0.34433	0.758	0.698	0.00146012	Cholangiocyte 4
ITIH2	2.26e-07	-0.305415	0.631	0.794	0.0061819	Cholangiocyte 4
ITIH4	1.8e-25	0.590664	0.973	0.984	4.93e-21	Cholangiocyte 4
JAG1	5.03e-09	-0.272341	0.219	0.419	0.000137746	Cholangiocyte 4
KANSL1	9.15e-11	-0.310393	0.888	0.951	2.5e-06	Cholangiocyte 4
KAT6B	8.16e-08	-0.289975	0.669	0.808	0.0022344	Cholangiocyte 4
KCNB1	1.07e-12	0.364614	0.346	0.162	2.92e-08	Cholangiocyte 4
KCNJ16	3.39e-09	-0.345011	0.219	0.415	9.28e-05	Cholangiocyte 4
KCNN2	1.33e-09	0.307016	0.223	0.089	3.65e-05	Cholangiocyte 4
KCNT2	8.68e-15	0.417144	0.962	0.942	2.38e-10	Cholangiocyte 4
KDM5D	6.99e-27	-0.399146	0	0.338	1.91e-22	Cholangiocyte 4
KDM6A	3.55e-13	0.41808	0.904	0.895	9.72e-09	Cholangiocyte 4
KDM7A	1.53e-07	0.34336	0.731	0.67	0.00417759	Cholangiocyte 4
KIAA1217	2.71e-08	-0.348553	0.796	0.912	0.00074302	Cholangiocyte 4
KIF21A	1.8e-08	-0.301551	0.627	0.786	0.000493751	Cholangiocyte 4
KLF10	2.12e-11	0.38236	0.396	0.22	5.81e-07	Cholangiocyte 4
KLHDC10	4.05e-10	-0.347887	0.546	0.738	1.11e-05	Cholangiocyte 4
KLHL29	3e-21	-0.654445	0.627	0.849	8.21e-17	Cholangiocyte 4
KMT2E	6.76e-07	-0.266004	0.75	0.895	0.0185032	Cholangiocyte 4
KNDC1	1e-07	0.320871	0.392	0.24	0.00274414	Cholangiocyte 4
LAMA3	4.95e-08	-0.327316	0.169	0.345	0.00135409	Cholangiocyte 4
LAMC1	1.68e-08	-0.350863	0.646	0.782	0.000458516	Cholangiocyte 4
LARP1	1.98e-09	-0.330033	0.573	0.762	5.41e-05	Cholangiocyte 4
LEAP2	1.25e-06	0.354196	0.785	0.789	0.0342312	Cholangiocyte 4
LIMCH1	6.07e-25	-0.708629	0.662	0.872	1.66e-20	Cholangiocyte 4
LINC00278	2.77e-44	-0.960249	0	0.498	7.57e-40	Cholangiocyte 4
LINC00472	4.77e-10	-0.360834	0.642	0.784	1.31e-05	Cholangiocyte 4
LINC00486	3.05e-11	0.523877	0.727	0.633	8.35e-07	Cholangiocyte 4
LINC00513	3.37e-11	0.465148	0.715	0.62	9.22e-07	Cholangiocyte 4
LINC00907	6.25e-13	0.429384	0.627	0.383	1.71e-08	Cholangiocyte 4
LINC01146	3.44e-11	0.477442	0.946	0.946	9.4e-07	Cholangiocyte 4
LINC01184	8.93e-08	-0.342293	0.565	0.712	0.00244488	Cholangiocyte 4
LINC01239	4.82e-11	0.50413	0.723	0.594	1.32e-06	Cholangiocyte 4
LINC01320	1.35e-10	0.4156	0.746	0.652	3.7e-06	Cholangiocyte 4
LINC01348	7.16e-07	0.3644	0.665	0.556	0.019586	Cholangiocyte 4
LINC01485	4.12e-08	0.409604	0.492	0.348	0.00112815	Cholangiocyte 4
LINC01515	4.77e-09	0.465638	0.685	0.582	0.000130542	Cholangiocyte 4
LINC01595	2.7e-09	-0.455663	0.115	0.28	7.4e-05	Cholangiocyte 4
LINC01695	3.48e-08	-0.330389	0.169	0.347	0.000953377	Cholangiocyte 4
LINC01807	9.54e-09	0.310577	0.323	0.169	0.000261057	Cholangiocyte 4
LINC01818	2.91e-11	0.654493	0.665	0.559	7.96e-07	Cholangiocyte 4
LINC02015	2.06e-08	-0.267098	0.254	0.462	0.000564487	Cholangiocyte 4
LINC02027	1.43e-07	0.36703	0.796	0.73	0.00391756	Cholangiocyte 4
LINC02211	1.62e-37	0.492553	0.262	0.023	4.45e-33	Cholangiocyte 4
LINC02484	1.08e-09	0.483658	0.554	0.4	2.97e-05	Cholangiocyte 4
LINC02499	1.67e-12	-0.589749	0.715	0.844	4.58e-08	Cholangiocyte 4
LINC02506	1.53e-49	0.726963	0.288	0.014	4.2e-45	Cholangiocyte 4
LINC02532	1.8e-11	-0.408002	0.935	0.98	4.92e-07	Cholangiocyte 4
LINC02624	1.28e-10	0.356061	0.262	0.111	3.51e-06	Cholangiocyte 4
LINC02762	2e-07	-0.271127	0.377	0.551	0.00548114	Cholangiocyte 4
LLGL2	4.68e-11	-0.374112	0.508	0.725	1.28e-06	Cholangiocyte 4
LPA	3.85e-10	0.406875	0.558	0.391	1.05e-05	Cholangiocyte 4
LRBA	9.78e-13	-0.33255	0.95	0.986	2.68e-08	Cholangiocyte 4
LRCOL1	6.69e-07	0.281224	0.358	0.228	0.0183239	Cholangiocyte 4
LRG1	1.95e-08	0.534012	0.504	0.385	0.000533585	Cholangiocyte 4
LRP1B	1.08e-27	0.86809	0.673	0.356	2.97e-23	Cholangiocyte 4
LRRC1	1.09e-10	-0.322035	0.342	0.566	2.99e-06	Cholangiocyte 4
LYPD6B	3.84e-08	-0.313634	0.127	0.292	0.0010514	Cholangiocyte 4
LYZ	1.08e-10	-0.260392	0.065	0.252	2.95e-06	Cholangiocyte 4
MALAT1	7.89e-44	0.779018	1	1	2.16e-39	Cholangiocyte 4
MAML2	3.03e-25	-0.884796	0.688	0.919	8.29e-21	Cholangiocyte 4
MAN1A1	1.08e-12	0.367382	0.95	0.928	2.97e-08	Cholangiocyte 4
MAP2	1.6e-10	-0.503673	0.423	0.623	4.39e-06	Cholangiocyte 4
MAP3K20-AS1	2.26e-09	0.274397	0.327	0.167	6.19e-05	Cholangiocyte 4
MAP4K3	2.84e-09	-0.29751	0.769	0.893	7.78e-05	Cholangiocyte 4
MAP7	1.15e-07	-0.303215	0.777	0.903	0.00314783	Cholangiocyte 4
MAPK10	7.52e-14	-0.564874	0.473	0.711	2.06e-09	Cholangiocyte 4
MAPK4	2.34e-08	-0.321879	0.065	0.216	0.000641508	Cholangiocyte 4
MID1	5.73e-11	-0.373107	0.404	0.629	1.57e-06	Cholangiocyte 4
MIR122HG	4.67e-17	0.824914	0.892	0.878	1.28e-12	Cholangiocyte 4
MIR3936HG	1.78e-09	-0.37435	0.654	0.759	4.86e-05	Cholangiocyte 4
MIR646HG	1.33e-09	0.389702	0.623	0.462	3.65e-05	Cholangiocyte 4
MITF	4.7e-10	-0.311125	0.262	0.469	1.29e-05	Cholangiocyte 4
MLIP	3.97e-09	0.346888	0.796	0.667	0.000108612	Cholangiocyte 4
MLLT3	2.93e-15	-0.548115	0.362	0.642	8.02e-11	Cholangiocyte 4
MOK	1.27e-09	-0.271673	0.2	0.408	3.48e-05	Cholangiocyte 4
MSI2	5.29e-17	-0.469155	0.738	0.906	1.45e-12	Cholangiocyte 4
MT-ATP6	2.05e-08	-0.305651	0.815	0.918	0.000562381	Cholangiocyte 4
MT1G	1.9e-28	0.632834	0.508	0.183	5.21e-24	Cholangiocyte 4
MT1H	7.5e-28	0.362505	0.196	0.017	2.05e-23	Cholangiocyte 4
MT1X	4.51e-18	0.555786	0.542	0.275	1.23e-13	Cholangiocyte 4
MT2A	2.4e-36	1.16562	0.923	0.798	6.56e-32	Cholangiocyte 4
MTA3	1.47e-07	-0.282261	0.519	0.695	0.00402002	Cholangiocyte 4
MTCL1	1.07e-06	-0.320011	0.431	0.584	0.0292526	Cholangiocyte 4
MTHFD2L	3.47e-28	0.972483	0.8	0.671	9.5e-24	Cholangiocyte 4
MTUS2	1.23e-13	0.42662	0.554	0.31	3.36e-09	Cholangiocyte 4
MUC3A	1.13e-25	-0.559284	0.054	0.397	3.08e-21	Cholangiocyte 4
MUC5B	1.34e-08	-0.463525	0.046	0.191	0.000367944	Cholangiocyte 4
MX1	6.82e-11	-0.475022	0.269	0.492	1.87e-06	Cholangiocyte 4
MYH14	3.01e-14	-0.47002	0.488	0.725	8.25e-10	Cholangiocyte 4
MYLK	1.29e-06	-0.25858	0.615	0.76	0.035357	Cholangiocyte 4
MYO10	5.63e-09	-0.550765	0.546	0.697	0.000154134	Cholangiocyte 4
MYO1B	4.97e-08	0.293263	0.927	0.954	0.00136164	Cholangiocyte 4
MYO3B	1.86e-14	-0.390824	0.065	0.297	5.09e-10	Cholangiocyte 4
MYO5C	5.53e-11	-0.378933	0.388	0.591	1.51e-06	Cholangiocyte 4
MYOM1	1.36e-28	0.731995	0.965	0.87	3.73e-24	Cholangiocyte 4
NAALADL2	2e-12	-0.524667	0.923	0.957	5.48e-08	Cholangiocyte 4
NAMPT	1.45e-29	0.542998	0.969	0.88	3.98e-25	Cholangiocyte 4
NBAS	7.63e-09	-0.313822	0.638	0.828	0.000208735	Cholangiocyte 4
NBEA	3.63e-12	-0.493066	0.427	0.663	9.94e-08	Cholangiocyte 4
NCK2	6.77e-11	-0.402307	0.458	0.669	1.85e-06	Cholangiocyte 4
NCKAP5	9.41e-11	0.509553	0.819	0.754	2.58e-06	Cholangiocyte 4
NEB	1.1e-08	-0.38627	0.119	0.288	0.000302173	Cholangiocyte 4
NEDD4L	2.14e-08	-0.379589	0.842	0.903	0.000586135	Cholangiocyte 4
NEDD9	1.4e-08	-0.32466	0.446	0.685	0.000381981	Cholangiocyte 4
NFIC	1.3e-08	-0.297158	0.819	0.927	0.000355646	Cholangiocyte 4
NLGN4Y	3.46e-55	-1.41487	0.008	0.589	9.47e-51	Cholangiocyte 4
NNMT	2.07e-10	0.428577	0.896	0.847	5.67e-06	Cholangiocyte 4
NOS1AP	1.17e-17	0.572398	0.873	0.829	3.21e-13	Cholangiocyte 4
NPAS2	1.18e-13	-0.429284	0.477	0.746	3.24e-09	Cholangiocyte 4
NPEPPS	2.83e-10	-0.345698	0.696	0.862	7.75e-06	Cholangiocyte 4
NPIPB15	8.17e-14	-0.291225	0.127	0.382	2.24e-09	Cholangiocyte 4
NR2F2-AS1	1.02e-07	-0.388126	0.496	0.651	0.00280325	Cholangiocyte 4
NRG1	1.71e-11	0.502718	0.935	0.88	4.67e-07	Cholangiocyte 4
NRXN3	1.45e-31	-1.10619	0.108	0.518	3.97e-27	Cholangiocyte 4
NSD1	3.26e-11	-0.352987	0.696	0.847	8.91e-07	Cholangiocyte 4
NSUN6	6.08e-22	0.64122	0.977	0.962	1.66e-17	Cholangiocyte 4
NTN1	7.17e-16	0.550051	0.715	0.53	1.96e-11	Cholangiocyte 4
NXN	1.12e-06	-0.314169	0.292	0.447	0.0307443	Cholangiocyte 4
ONECUT1	1.13e-11	-0.455934	0.765	0.878	3.09e-07	Cholangiocyte 4
OPHN1	3e-07	-0.254625	0.215	0.384	0.00820522	Cholangiocyte 4
ORC2	2.94e-09	-0.298525	0.5	0.685	8.05e-05	Cholangiocyte 4
ORM1	1.73e-13	0.429968	0.865	0.795	4.73e-09	Cholangiocyte 4
OSBPL3	7.5e-14	-0.36719	0.15	0.395	2.05e-09	Cholangiocyte 4
P4HA1	1.55e-33	0.920489	0.885	0.676	4.25e-29	Cholangiocyte 4
PAH	1.3e-08	-0.289635	0.946	0.976	0.000357023	Cholangiocyte 4
PALM2-AKAP2	1.67e-06	0.320976	0.981	0.954	0.0455946	Cholangiocyte 4
PARD3B	1.13e-06	-0.268369	0.927	0.984	0.0308882	Cholangiocyte 4
PATJ	5.24e-13	-0.35443	0.904	0.967	1.44e-08	Cholangiocyte 4
PBX1	5.86e-18	-0.662709	0.531	0.777	1.61e-13	Cholangiocyte 4
PC	2.54e-11	0.513807	0.792	0.714	6.95e-07	Cholangiocyte 4
PCAT1	5.6e-07	-0.321076	0.646	0.816	0.0153243	Cholangiocyte 4
PCNX2	3.76e-10	-0.301488	0.373	0.584	1.03e-05	Cholangiocyte 4
PCSK5	7.77e-15	-0.46034	0.265	0.514	2.13e-10	Cholangiocyte 4
PCSK6	8.95e-35	0.778395	0.965	0.939	2.45e-30	Cholangiocyte 4
PDE4D	6.78e-11	-0.327792	0.927	0.974	1.86e-06	Cholangiocyte 4
PDE7B	3.68e-12	-0.592984	0.742	0.875	1.01e-07	Cholangiocyte 4
PDGFD	5.27e-17	-0.808162	0.427	0.67	1.44e-12	Cholangiocyte 4
PDXDC1	1.59e-07	-0.279822	0.723	0.876	0.00435806	Cholangiocyte 4
PEPD	1.97e-09	-0.395422	0.519	0.72	5.4e-05	Cholangiocyte 4
PICALM	3.92e-10	-0.324561	0.881	0.963	1.07e-05	Cholangiocyte 4
PID1	1.32e-11	0.396162	0.942	0.894	3.61e-07	Cholangiocyte 4
PIK3C2A	1.31e-10	-0.327119	0.631	0.809	3.59e-06	Cholangiocyte 4
PIP4K2A	6.37e-09	-0.356814	0.7	0.836	0.000174364	Cholangiocyte 4
PIWIL4	4.65e-08	-0.300203	0.231	0.42	0.00127139	Cholangiocyte 4
PKHD1	1.63e-20	-0.759644	0.877	0.969	4.47e-16	Cholangiocyte 4
PKN2-AS1	6.38e-11	0.535855	0.531	0.36	1.75e-06	Cholangiocyte 4
PLA2G2A	7.05e-14	0.672251	0.55	0.338	1.93e-09	Cholangiocyte 4
PLD1	4.99e-07	-0.404999	0.731	0.831	0.0136572	Cholangiocyte 4
PLEKHA7	1.7e-07	-0.268651	0.8	0.899	0.00465727	Cholangiocyte 4
PLG	4.37e-14	0.390618	0.946	0.95	1.2e-09	Cholangiocyte 4
PLGLB1	5.27e-13	0.456839	0.527	0.342	1.44e-08	Cholangiocyte 4
PLPP3	3.72e-15	0.514146	0.888	0.886	1.02e-10	Cholangiocyte 4
POLR2J3	2.41e-09	-0.323687	0.558	0.716	6.59e-05	Cholangiocyte 4
PPM1H	9.69e-09	-0.293037	0.354	0.556	0.000265126	Cholangiocyte 4
PPP1R9A	5.57e-12	-0.425507	0.381	0.61	1.52e-07	Cholangiocyte 4
PPP2R1B	5.04e-10	-0.462741	0.708	0.871	1.38e-05	Cholangiocyte 4
PRAG1	9.68e-18	-0.610756	0.315	0.601	2.65e-13	Cholangiocyte 4
PRICKLE1	3.84e-11	-0.478808	0.269	0.481	1.05e-06	Cholangiocyte 4
PRKAR1B	1.45e-08	-0.33831	0.308	0.49	0.000397975	Cholangiocyte 4
PRKCA	6.73e-12	-0.361937	0.9	0.976	1.84e-07	Cholangiocyte 4
PRKCE	4.01e-08	-0.33466	0.781	0.908	0.00109873	Cholangiocyte 4
PRKD1	4.79e-13	0.647777	0.704	0.59	1.31e-08	Cholangiocyte 4
PRKN	5.85e-07	-0.384096	0.773	0.863	0.0160246	Cholangiocyte 4
PRKY	4.67e-35	-0.620855	0	0.418	1.28e-30	Cholangiocyte 4
PROM1	1.07e-07	-0.264886	0.262	0.443	0.00292223	Cholangiocyte 4
PROS1	9.5e-09	0.363893	0.919	0.902	0.000259995	Cholangiocyte 4
PTCHD1-AS	2.93e-08	-0.391568	0.196	0.39	0.000803232	Cholangiocyte 4
PTP4A1	1.61e-07	0.475416	0.919	0.851	0.0043989	Cholangiocyte 4
PTPN13	1.28e-06	-0.256551	0.315	0.504	0.0350411	Cholangiocyte 4
PTPN14	9.84e-09	-0.301436	0.4	0.595	0.00026943	Cholangiocyte 4
PTPN3	1.32e-08	0.330713	0.869	0.895	0.000362274	Cholangiocyte 4
PTPN9	7.67e-09	-0.299784	0.492	0.667	0.000209839	Cholangiocyte 4
PTPRM	7.27e-08	-0.281436	0.904	0.974	0.00198958	Cholangiocyte 4
PZP	2.52e-30	0.959731	0.635	0.322	6.91e-26	Cholangiocyte 4
RAB10	1.32e-09	-0.3085	0.731	0.867	3.61e-05	Cholangiocyte 4
RAB11A	3.95e-18	0.547456	0.819	0.775	1.08e-13	Cholangiocyte 4
RAB3IP	1.86e-08	-0.310002	0.604	0.764	0.000508525	Cholangiocyte 4
RABGEF1	7.92e-07	-0.289588	0.627	0.756	0.0216805	Cholangiocyte 4
RALGPS1	3.99e-16	-0.446504	0.312	0.595	1.09e-11	Cholangiocyte 4
RALYL	1.44e-10	-0.651703	0.423	0.651	3.95e-06	Cholangiocyte 4
RAPGEF5	3.96e-15	-0.393056	0.915	0.973	1.08e-10	Cholangiocyte 4
RASAL2	1.35e-11	-0.407491	0.731	0.854	3.69e-07	Cholangiocyte 4
RASSF3	5.27e-10	-0.301261	0.281	0.497	1.44e-05	Cholangiocyte 4
RCOR3	1.04e-06	-0.280326	0.588	0.727	0.0284612	Cholangiocyte 4
RERE	2.17e-17	-0.413735	0.919	0.973	5.95e-13	Cholangiocyte 4
RFX7	6.74e-08	-0.293155	0.585	0.754	0.00184448	Cholangiocyte 4
RGL3	3.03e-07	-0.266332	0.385	0.577	0.00828499	Cholangiocyte 4
RGN	1.44e-17	0.778892	0.823	0.733	3.93e-13	Cholangiocyte 4
RGPD3	2.64e-16	0.26078	0.265	0.082	7.22e-12	Cholangiocyte 4
RGS9	4.52e-10	-0.29636	0.081	0.259	1.24e-05	Cholangiocyte 4
RIC8B	1.23e-06	-0.278807	0.635	0.774	0.0335409	Cholangiocyte 4
RMST	3.71e-09	-0.322826	0.096	0.269	0.000101597	Cholangiocyte 4
RNF130	3.53e-07	-0.316015	0.731	0.85	0.0096614	Cholangiocyte 4
RORA-AS1	8.64e-07	0.387978	0.508	0.412	0.0236395	Cholangiocyte 4
RPRD2	1.23e-07	-0.296594	0.619	0.775	0.0033712	Cholangiocyte 4
RPS4Y1	4.9e-51	-1.05075	0	0.551	1.34e-46	Cholangiocyte 4
RUNX1	1.54e-23	-1.04182	0.712	0.906	4.2e-19	Cholangiocyte 4
SCMH1	1.55e-06	0.275096	0.896	0.913	0.0423782	Cholangiocyte 4
SCN1A-AS1	3.83e-12	0.593732	0.469	0.297	1.05e-07	Cholangiocyte 4
SCN8A	1.36e-10	-0.356741	0.442	0.647	3.71e-06	Cholangiocyte 4
SDC1	8.38e-07	-0.269597	0.408	0.584	0.0229303	Cholangiocyte 4
SEC22A	3.12e-07	-0.265513	0.492	0.649	0.00854159	Cholangiocyte 4
SEC24D	5.74e-10	-0.330627	0.619	0.818	1.57e-05	Cholangiocyte 4
SEL1L3	1.26e-13	-0.455067	0.538	0.764	3.44e-09	Cholangiocyte 4
SEMA3E	5.51e-07	-0.308988	0.285	0.461	0.0150685	Cholangiocyte 4
SEMA6D	5.55e-08	-0.356717	0.388	0.597	0.00151837	Cholangiocyte 4
SERPINA3	1.07e-10	0.381152	0.892	0.791	2.92e-06	Cholangiocyte 4
SERPINE1	5.67e-13	0.735811	0.796	0.636	1.55e-08	Cholangiocyte 4
SGIP1	7e-16	-0.680877	0.115	0.369	1.91e-11	Cholangiocyte 4
SGPP2	3.07e-07	-0.285375	0.173	0.322	0.00839181	Cholangiocyte 4
SH3KBP1	1.94e-11	-0.318455	0.265	0.514	5.31e-07	Cholangiocyte 4
SH3PXD2A	3.42e-09	-0.257776	0.481	0.682	9.35e-05	Cholangiocyte 4
SH3RF2	2.41e-10	-0.421044	0.358	0.575	6.61e-06	Cholangiocyte 4
SH3YL1	6.05e-14	-0.402675	0.369	0.633	1.66e-09	Cholangiocyte 4
SHANK2	3.15e-13	-0.320966	0.938	0.967	8.63e-09	Cholangiocyte 4
SIPA1L2	1.18e-23	0.75579	0.658	0.395	3.23e-19	Cholangiocyte 4
SIPA1L3	1.02e-11	-0.381885	0.75	0.873	2.78e-07	Cholangiocyte 4
SLC13A5	3.03e-13	0.47937	0.804	0.736	8.28e-09	Cholangiocyte 4
SLC17A4	1.23e-07	-0.318294	0.754	0.884	0.00337519	Cholangiocyte 4
SLC1A1	1.71e-28	0.693618	0.931	0.824	4.67e-24	Cholangiocyte 4
SLC20A1	3.77e-07	0.514109	0.665	0.583	0.0103268	Cholangiocyte 4
SLC20A2	4.92e-07	-0.343833	0.738	0.856	0.0134599	Cholangiocyte 4
SLC22A1	4.56e-16	0.534525	0.692	0.504	1.25e-11	Cholangiocyte 4
SLC22A10	2e-11	0.523296	0.662	0.516	5.47e-07	Cholangiocyte 4
SLC22A25	1.99e-22	0.752811	0.831	0.667	5.44e-18	Cholangiocyte 4
SLC23A2	1.58e-08	0.277394	0.927	0.894	0.000433088	Cholangiocyte 4
SLC28A1	1.44e-12	0.442242	0.862	0.788	3.95e-08	Cholangiocyte 4
SLC44A5	1.78e-16	0.36751	0.277	0.09	4.86e-12	Cholangiocyte 4
SLC4A4	2.52e-19	-0.544669	0.765	0.942	6.9e-15	Cholangiocyte 4
SLC4A7	7.52e-07	-0.276614	0.45	0.614	0.0205801	Cholangiocyte 4
SLC51A	1.37e-14	-0.402113	0.415	0.675	3.76e-10	Cholangiocyte 4
SLC7A2	1.5e-09	0.410509	0.931	0.893	4.09e-05	Cholangiocyte 4
SMARCA4	2.05e-08	-0.262454	0.442	0.62	0.000561611	Cholangiocyte 4
SMG6	9.67e-09	-0.319548	0.585	0.783	0.000264572	Cholangiocyte 4
SMOC1	3.29e-08	0.453214	0.808	0.768	0.000901411	Cholangiocyte 4
SNHG14	6.21e-17	-0.598719	0.885	0.971	1.7e-12	Cholangiocyte 4
SNX6	3.45e-14	-0.38371	0.435	0.681	9.43e-10	Cholangiocyte 4
SOX5	1.47e-44	0.777348	0.992	0.974	4.02e-40	Cholangiocyte 4
SPATA6L	6.86e-23	0.596412	0.931	0.836	1.88e-18	Cholangiocyte 4
SPATS2	7.14e-07	-0.268462	0.527	0.687	0.0195553	Cholangiocyte 4
SPATS2L	3.71e-07	-0.259457	0.854	0.942	0.0101631	Cholangiocyte 4
SPIN1	1.65e-09	-0.377492	0.55	0.721	4.51e-05	Cholangiocyte 4
SPIRE1	9.52e-07	-0.303131	0.396	0.565	0.0260494	Cholangiocyte 4
SPP1	1.58e-11	-0.325465	0.15	0.376	4.31e-07	Cholangiocyte 4
SPP2	2.49e-12	-0.4497	0.415	0.646	6.82e-08	Cholangiocyte 4
SRD5A2	2.97e-07	0.336701	0.485	0.344	0.00813067	Cholangiocyte 4
SRGAP1	1.33e-09	-0.359555	0.604	0.772	3.65e-05	Cholangiocyte 4
SRPK2	1.23e-13	-0.388806	0.827	0.932	3.36e-09	Cholangiocyte 4
SSH2	2.25e-08	-0.308855	0.819	0.906	0.000615104	Cholangiocyte 4
STAT1	2.58e-11	-0.418346	0.535	0.746	7.06e-07	Cholangiocyte 4
STK39	2.98e-09	-0.389664	0.442	0.647	8.17e-05	Cholangiocyte 4
STOX2	1.48e-11	-0.418173	0.515	0.75	4.04e-07	Cholangiocyte 4
STX8	4.53e-07	-0.264934	0.638	0.814	0.0123952	Cholangiocyte 4
SULT1C2	3.97e-16	0.451178	0.335	0.133	1.09e-11	Cholangiocyte 4
SVIL	1.59e-07	-0.266033	0.731	0.855	0.00435188	Cholangiocyte 4
SWAP70	1.37e-07	-0.252396	0.254	0.436	0.00375744	Cholangiocyte 4
SYNE2	8.97e-21	-0.657403	0.727	0.911	2.46e-16	Cholangiocyte 4
SYT12	6.24e-07	0.381604	0.408	0.279	0.0170781	Cholangiocyte 4
SYT17	3e-13	0.581525	0.688	0.562	8.21e-09	Cholangiocyte 4
SYT8	9.73e-15	-0.364792	0.012	0.218	2.66e-10	Cholangiocyte 4
TASOR	3.49e-08	-0.282687	0.427	0.634	0.000956168	Cholangiocyte 4
TBC1D22A	6.11e-08	-0.262411	0.804	0.927	0.00167195	Cholangiocyte 4
TBL1X	1.61e-06	0.298018	0.808	0.828	0.0441348	Cholangiocyte 4
TBL1Y	2.04e-28	-0.579742	0	0.354	5.59e-24	Cholangiocyte 4
TENM1	6.5e-09	0.414247	0.769	0.689	0.000177932	Cholangiocyte 4
TENM2	2.83e-44	1.17381	0.896	0.612	7.75e-40	Cholangiocyte 4
TES	1.47e-08	-0.271905	0.2	0.391	0.000403389	Cholangiocyte 4
TF	9.56e-08	-0.417005	0.988	0.997	0.00261788	Cholangiocyte 4
TGFBR3	9.57e-08	0.525835	0.677	0.592	0.00261908	Cholangiocyte 4
TGM2	2.2e-08	0.38319	0.719	0.595	0.000603239	Cholangiocyte 4
THADA	4.05e-08	-0.289251	0.65	0.794	0.00110816	Cholangiocyte 4
THSD4	8.65e-09	-0.33872	0.831	0.956	0.000236724	Cholangiocyte 4
THSD7A	3.64e-09	-0.424483	0.477	0.641	9.98e-05	Cholangiocyte 4
TIAM2	4.07e-11	-0.370263	0.538	0.76	1.11e-06	Cholangiocyte 4
TMC4	6.17e-10	-0.317512	0.162	0.355	1.69e-05	Cholangiocyte 4
TMEM182	4.45e-11	0.382148	0.296	0.134	1.22e-06	Cholangiocyte 4
TMEM45B	5.74e-12	-0.315773	0.323	0.591	1.57e-07	Cholangiocyte 4
TMEM63A	4.69e-15	-0.430878	0.396	0.664	1.28e-10	Cholangiocyte 4
TMEM63B	2.36e-10	-0.296296	0.215	0.427	6.46e-06	Cholangiocyte 4
TNFRSF21	5.07e-08	-0.330966	0.281	0.473	0.00138711	Cholangiocyte 4
TOX	8.92e-09	0.540451	0.631	0.513	0.00024412	Cholangiocyte 4
TPD52	8.89e-11	-0.412635	0.592	0.801	2.43e-06	Cholangiocyte 4
TPM4	1.29e-07	-0.313125	0.35	0.536	0.00352075	Cholangiocyte 4
TPRG1	1.33e-15	0.551947	0.962	0.898	3.65e-11	Cholangiocyte 4
TRAM1	8.01e-08	-0.250285	0.315	0.497	0.00219309	Cholangiocyte 4
TRAPPC9	4.42e-08	-0.284025	0.758	0.886	0.00121049	Cholangiocyte 4
TRIM55	1.05e-10	0.448948	0.377	0.208	2.86e-06	Cholangiocyte 4
TSHR	6.87e-16	0.824698	0.608	0.468	1.88e-11	Cholangiocyte 4
TSIX	9.56e-33	0.430008	0.331	0.06	2.62e-28	Cholangiocyte 4
TTN	1.3e-15	-0.70331	0.323	0.579	3.56e-11	Cholangiocyte 4
TTTY10	5.93e-19	-0.312414	0.008	0.261	1.62e-14	Cholangiocyte 4
TTTY14	9.17e-67	-1.94146	0.012	0.667	2.51e-62	Cholangiocyte 4
UBA6	4.45e-10	-0.315586	0.477	0.694	1.22e-05	Cholangiocyte 4
UBA6-AS1	5.7e-08	-0.454026	0.431	0.585	0.00156102	Cholangiocyte 4
UBAP2	5.03e-07	-0.278462	0.592	0.755	0.0137765	Cholangiocyte 4
UBE2D2	1.24e-10	-0.365745	0.685	0.841	3.38e-06	Cholangiocyte 4
UBE2E3	1.2e-08	-0.302187	0.592	0.749	0.000328123	Cholangiocyte 4
UBE2R2	1.38e-12	-0.404571	0.723	0.872	3.77e-08	Cholangiocyte 4
UBR5	9.95e-07	-0.250782	0.788	0.915	0.0272305	Cholangiocyte 4
UNC13B	2.27e-07	-0.27331	0.596	0.734	0.00622133	Cholangiocyte 4
UPB1	1.11e-16	0.529844	0.881	0.795	3.04e-12	Cholangiocyte 4
USP9Y	1.67e-51	-1.17785	0.008	0.56	4.57e-47	Cholangiocyte 4
UTY	1.02e-67	-1.99929	0.004	0.669	2.79e-63	Cholangiocyte 4
VCL	1.61e-09	-0.55247	0.542	0.702	4.39e-05	Cholangiocyte 4
VIL1	1.06e-06	-0.276423	0.188	0.339	0.0288812	Cholangiocyte 4
VPS13C	9.92e-09	-0.304254	0.715	0.859	0.000271593	Cholangiocyte 4
WDFY3	4.25e-07	-0.253631	0.769	0.908	0.0116257	Cholangiocyte 4
WIPF2	1.25e-10	-0.283043	0.454	0.68	3.42e-06	Cholangiocyte 4
WNK1	5.25e-09	-0.325733	0.738	0.886	0.00014373	Cholangiocyte 4
WNK2	1.22e-10	-0.486674	0.408	0.629	3.35e-06	Cholangiocyte 4
WWC1	8.61e-08	-0.313201	0.873	0.92	0.00235628	Cholangiocyte 4
WWP2	3.36e-08	-0.293062	0.519	0.678	0.000919968	Cholangiocyte 4
WWTR1	3.71e-09	-0.3785	0.669	0.838	0.000101594	Cholangiocyte 4
XBP1	9.45e-11	0.514292	0.738	0.635	2.59e-06	Cholangiocyte 4
XIST	2.16e-86	1.63044	0.992	0.286	5.92e-82	Cholangiocyte 4
XKR9	6.41e-12	-0.409483	0.181	0.414	1.75e-07	Cholangiocyte 4
XRCC5	5.37e-09	-0.260604	0.673	0.818	0.000146904	Cholangiocyte 4
ZBTB20-AS5	2.09e-19	0.794554	0.7	0.527	5.71e-15	Cholangiocyte 4
ZBTB38	1.96e-11	-0.382626	0.477	0.698	5.35e-07	Cholangiocyte 4
ZEB1	3.15e-07	0.370968	0.842	0.785	0.00861619	Cholangiocyte 4
ZFP36	3.33e-09	0.461338	0.554	0.424	9.12e-05	Cholangiocyte 4
ZFPM1	1.71e-07	-0.262097	0.246	0.421	0.0046731	Cholangiocyte 4
ZFY	1.24e-28	-0.516857	0.019	0.39	3.4e-24	Cholangiocyte 4
ZMYM2	2.47e-12	-0.380578	0.781	0.899	6.77e-08	Cholangiocyte 4
ZMYM4	6.74e-09	-0.294552	0.746	0.864	0.000184387	Cholangiocyte 4
ZMYM5	9.27e-10	-0.271599	0.315	0.523	2.54e-05	Cholangiocyte 4
ZMYND8	6.46e-11	-0.391267	0.542	0.74	1.77e-06	Cholangiocyte 4
ZNF19	6.89e-07	-0.250844	0.246	0.405	0.0188521	Cholangiocyte 4
ZNF618	1.55e-09	-0.320605	0.592	0.786	4.25e-05	Cholangiocyte 4
ZNF652	2.88e-07	-0.277235	0.477	0.649	0.00787545	Cholangiocyte 4
ZNF721	1.42e-06	-0.250373	0.615	0.758	0.0387457	Cholangiocyte 4
ZNF827	4.85e-18	-0.476559	0.192	0.488	1.33e-13	Cholangiocyte 4
ZNF83	7.46e-10	-0.319611	0.3	0.507	2.04e-05	Cholangiocyte 4
AP002518.2	7.62e-07	1.29245	0.619	0.187	0.0208698	Cholangiocyte S1
CYP3A4	8.27e-09	1.43866	0.905	0.412	0.000226244	Cholangiocyte S1
CYP3A7	2.58e-10	1.2984	0.952	0.324	7.06e-06	Cholangiocyte S1
LINC01446	3e-13	0.845526	0.286	0	8.22e-09	Cholangiocyte S1
LINC02484	4.85e-07	0.734568	0.476	0.093	0.0132796	Cholangiocyte S1
LINC02506	2.14e-07	0.57965	0.19	0.005	0.00584506	Cholangiocyte S1
TTTY14	7.77e-08	-1.89765	0	0.698	0.00212735	Cholangiocyte S1
UCP3	2.5e-07	0.307795	0.19	0.005	0.00683493	Cholangiocyte S1
USP9Y	3.07e-07	-1.38452	0	0.659	0.00839929	Cholangiocyte S1
UTY	1.81e-08	-2.20034	0	0.736	0.000494761	Cholangiocyte S1
XIST	3.85e-17	2.29069	1	0.203	1.06e-12	Cholangiocyte S1
ZNF391	3.14e-07	0.283569	0.143	0	0.00859206	Cholangiocyte S1
A1CF	3.9e-11	-0.366281	0.396	0.541	1.07e-06	Endothelial
A2M	1.37e-24	-0.428291	0.787	0.885	3.76e-20	Endothelial
AADAC	2.54e-11	-0.502511	0.08	0.18	6.96e-07	Endothelial
ABCB1	2.64e-12	-0.515222	0.113	0.232	7.24e-08	Endothelial
ABCG8	1.13e-07	0.290845	0.131	0.066	0.00309545	Endothelial
ABLIM1	1.56e-11	-0.456733	0.394	0.523	4.26e-07	Endothelial
ABLIM3	8.84e-09	0.417385	0.498	0.4	0.000241949	Endothelial
AC004160.1	1.74e-17	0.562454	0.487	0.329	4.76e-13	Endothelial
AC007098.1	5.03e-07	0.35148	0.143	0.079	0.0137754	Endothelial
AC007319.1	5.06e-09	-0.498706	0.237	0.351	0.000138467	Endothelial
AC008760.2	3.85e-10	0.388316	0.133	0.059	1.05e-05	Endothelial
AC012409.2	2.99e-11	0.505571	0.183	0.092	8.19e-07	Endothelial
AC020637.1	6.64e-20	0.605978	0.146	0.042	1.82e-15	Endothelial
AC020916.1	1.78e-29	1.00941	0.303	0.125	4.88e-25	Endothelial
AC025280.3	3.17e-22	0.74951	0.189	0.064	8.68e-18	Endothelial
AC068875.1	1.6e-09	0.379808	0.117	0.051	4.39e-05	Endothelial
AC083870.1	5.61e-11	0.461574	0.181	0.091	1.54e-06	Endothelial
AC093817.2	1.19e-09	0.426346	0.189	0.102	3.25e-05	Endothelial
AC108519.1	4.4e-14	-0.553139	0.041	0.14	1.2e-09	Endothelial
ACAA2	1.53e-06	-0.327222	0.169	0.256	0.0417432	Endothelial
ACSL4	3.31e-20	-0.62095	0.274	0.464	9.06e-16	Endothelial
ACSM2A	1.3e-06	0.25197	0.516	0.408	0.035537	Endothelial
ACTB	3.1e-07	-0.319696	0.442	0.545	0.00847985	Endothelial
ACTG1	6.26e-09	-0.411112	0.226	0.341	0.000171209	Endothelial
ADAMTS1	1.38e-12	0.657973	0.273	0.16	3.79e-08	Endothelial
ADAMTS12	2.51e-10	0.501207	0.505	0.399	6.86e-06	Endothelial
ADAMTS17	8.41e-12	0.531638	0.256	0.147	2.3e-07	Endothelial
ADAMTS9-AS2	1.14e-12	0.572464	0.644	0.572	3.13e-08	Endothelial
ADAMTSL3	8.49e-07	0.315899	0.443	0.352	0.0232456	Endothelial
ADCY1	2.87e-09	0.358732	0.149	0.073	7.85e-05	Endothelial
ADGRB3	6.2e-27	0.807069	0.619	0.445	1.7e-22	Endothelial
ADGRD1	3.28e-07	-0.408344	0.072	0.143	0.00898945	Endothelial
ADGRL4	1.55e-06	0.320403	0.139	0.079	0.0424598	Endothelial
ADRA1A	6.9e-08	0.315589	0.549	0.435	0.00188996	Endothelial
ADRA1B	3.29e-08	0.399548	0.228	0.14	0.000899443	Endothelial
AF165147.1	8.63e-14	0.67593	0.383	0.25	2.36e-09	Endothelial
AFM	7.03e-14	-0.58886	0.278	0.423	1.92e-09	Endothelial
AGXT	1.65e-07	0.379598	0.471	0.38	0.00450956	Endothelial
AHNAK	3.21e-10	-0.468721	0.254	0.373	8.78e-06	Endothelial
AHSG	2.95e-21	-0.543673	0.456	0.645	8.07e-17	Endothelial
AKAP12	7.71e-07	0.305771	0.247	0.166	0.0210972	Endothelial
AKAP7	2.59e-09	-0.411166	0.174	0.285	7.09e-05	Endothelial
AKR1C8P	1.84e-07	0.35622	0.178	0.105	0.00503565	Endothelial
AL136456.1	9.11e-26	-0.70463	0.666	0.798	2.49e-21	Endothelial
AL355612.1	1.84e-22	0.898427	0.474	0.304	5.04e-18	Endothelial
AL391117.1	4.94e-09	0.261886	0.781	0.692	0.000135282	Endothelial
ALB	1.98e-46	-0.428296	1	1	5.41e-42	Endothelial
ALCAM	7.31e-08	-0.340329	0.399	0.513	0.00200032	Endothelial
ALDH1A1	9.33e-09	-0.346149	0.352	0.471	0.000255349	Endothelial
ALDH1A2	4.17e-16	-0.562059	0.278	0.44	1.14e-11	Endothelial
ALDH1L1	5.09e-17	0.568373	0.18	0.07	1.39e-12	Endothelial
AMBP	8.37e-27	-0.599989	0.674	0.795	2.29e-22	Endothelial
ANGPTL8	8.2e-09	0.343685	0.145	0.072	0.00022454	Endothelial
ANK3	1.48e-08	0.383899	0.781	0.775	0.000403768	Endothelial
ANKS1A	2.15e-11	0.430876	0.68	0.591	5.9e-07	Endothelial
ANKS1B	1.29e-17	0.639201	0.202	0.084	3.53e-13	Endothelial
ANO5	5.53e-12	0.476316	0.168	0.076	1.51e-07	Endothelial
ANXA2	2e-16	-0.588798	0.127	0.273	5.48e-12	Endothelial
ANXA4	3.93e-28	-0.788012	0.37	0.575	1.08e-23	Endothelial
AOX1	9.91e-22	0.580155	0.51	0.319	2.71e-17	Endothelial
AP000331.1	3.53e-16	-0.546764	0.065	0.188	9.66e-12	Endothelial
AP002518.2	1.73e-17	0.61189	0.236	0.108	4.74e-13	Endothelial
APBB2	2.85e-07	0.297663	0.653	0.587	0.00778983	Endothelial
APOA1	1.65e-29	-0.402456	0.976	0.979	4.52e-25	Endothelial
APOC2	2.39e-07	-0.298812	0.578	0.673	0.0065392	Endothelial
APOE	1.38e-10	-0.35261	0.847	0.876	3.77e-06	Endothelial
AQP1	2.27e-16	-0.607591	0.066	0.188	6.21e-12	Endothelial
ARHGEF3	2.98e-07	-0.352475	0.102	0.183	0.00816138	Endothelial
ASGR1	1.63e-07	0.322575	0.369	0.271	0.00445212	Endothelial
ATF5	2.11e-35	0.622713	0.563	0.305	5.79e-31	Endothelial
ATP5F1B	1.8e-08	-0.407262	0.085	0.168	0.000493045	Endothelial
ATP5F1D	1.03e-08	-0.387268	0.065	0.143	0.000282557	Endothelial
ATP5F1E	5.17e-11	-0.451251	0.098	0.206	1.42e-06	Endothelial
B2M	1.28e-12	-0.42367	0.666	0.751	3.51e-08	Endothelial
BCAS3	5.02e-07	0.358048	0.631	0.569	0.01373	Endothelial
BCKDHB	1.57e-10	0.406174	0.473	0.357	4.29e-06	Endothelial
BCL2L1	2.65e-07	-0.348342	0.147	0.237	0.00724542	Endothelial
BGN	2.47e-07	-0.360728	0.078	0.151	0.00675631	Endothelial
BHLHE40	5.71e-19	0.563919	0.314	0.161	1.56e-14	Endothelial
BICC1	1.78e-18	-0.60125	0.576	0.705	4.88e-14	Endothelial
BNIP3L	2.95e-09	0.427157	0.295	0.194	8.07e-05	Endothelial
BTNL9	2.25e-08	0.26606	0.104	0.044	0.00061619	Endothelial
C1orf21	1.31e-08	0.4333	0.44	0.349	0.000357301	Endothelial
C1QA	6.06e-08	0.394721	0.193	0.115	0.00165782	Endothelial
C4BPA	5.53e-07	0.307912	0.553	0.46	0.0151367	Endothelial
C4BPB	2.58e-16	0.519546	0.522	0.365	7.05e-12	Endothelial
C9	2.71e-22	0.499171	0.729	0.546	7.43e-18	Endothelial
CABLES1	1.71e-06	0.317205	0.193	0.121	0.0469068	Endothelial
CACNA2D1	2.36e-15	0.724239	0.473	0.342	6.45e-11	Endothelial
CALCRL	8.54e-08	-0.349463	0.162	0.258	0.00233834	Endothelial
CALD1	6.56e-10	0.285483	0.875	0.873	1.8e-05	Endothelial
CALN1	1.05e-07	0.277463	0.132	0.067	0.00288384	Endothelial
CALR	8.22e-09	-0.418711	0.139	0.235	0.000225006	Endothelial
CASC19	1.26e-30	-0.889488	0.079	0.277	3.45e-26	Endothelial
CCBE1	3.07e-07	0.347724	0.558	0.479	0.00840854	Endothelial
CCDC102B	1.26e-16	-0.825469	0.162	0.309	3.46e-12	Endothelial
CCNL1	4.76e-11	0.419462	0.431	0.307	1.3e-06	Endothelial
CD24	4.93e-14	-0.653667	0.084	0.198	1.35e-09	Endothelial
CDH19	8.18e-23	0.93178	0.319	0.153	2.24e-18	Endothelial
CDH6	1.86e-14	-0.486871	0.022	0.11	5.08e-10	Endothelial
CECR2	2.32e-13	0.476108	0.303	0.176	6.35e-09	Endothelial
CFTR	3.44e-16	-0.578485	0.177	0.332	9.42e-12	Endothelial
CHST9	6.9e-28	-0.77064	0.22	0.445	1.89e-23	Endothelial
CIRBP	8.71e-07	-0.354308	0.134	0.213	0.0238365	Endothelial
CLDN1	2.48e-08	-0.340548	0.238	0.351	0.00067755	Endothelial
CLSTN2	4.19e-10	0.603964	0.393	0.281	1.15e-05	Endothelial
CLU	1.12e-16	-0.502927	0.56	0.693	3.06e-12	Endothelial
CNTNAP3B	2.05e-07	0.35196	0.119	0.059	0.00561167	Endothelial
COL4A3	4.32e-08	0.381528	0.158	0.086	0.00118218	Endothelial
COL4A4	1.8e-20	0.749453	0.344	0.183	4.93e-16	Endothelial
COX7C	4.83e-11	-0.391453	0.08	0.183	1.32e-06	Endothelial
CPEB3	1.38e-06	0.3426	0.413	0.332	0.0377812	Endothelial
CPED1	3.38e-16	0.554705	0.63	0.502	9.24e-12	Endothelial
CPS1	7.88e-13	-0.367991	0.86	0.879	2.16e-08	Endothelial
CRP	3.57e-42	0.740548	0.665	0.39	9.78e-38	Endothelial
CTNNA3	2.04e-13	0.523346	0.365	0.237	5.59e-09	Endothelial
CTNND2	7.97e-21	-0.772439	0.183	0.359	2.18e-16	Endothelial
CTSD	1.25e-06	-0.338039	0.25	0.348	0.0341132	Endothelial
CYBA	4.73e-07	-0.293825	0.042	0.101	0.0129501	Endothelial
CYP2B6	4.12e-34	0.790445	0.681	0.48	1.13e-29	Endothelial
CYP3A4	2.5e-94	1.23069	0.752	0.364	6.84e-90	Endothelial
CYP3A7	1.28e-34	0.574827	0.672	0.381	3.51e-30	Endothelial
DAAM1	9.19e-09	0.365325	0.469	0.37	0.000251488	Endothelial
DCDC2	5.76e-24	-0.771496	0.178	0.37	1.58e-19	Endothelial
DDX3X	1.62e-09	0.410712	0.335	0.23	4.45e-05	Endothelial
DEFB1	9.71e-18	-0.645204	0.086	0.225	2.66e-13	Endothelial
DHRS7	9.55e-08	-0.299959	0.04	0.102	0.00261418	Endothelial
DISC1FP1	1.1e-10	-0.375035	0.061	0.155	3.01e-06	Endothelial
DLG2	1.96e-07	0.40544	0.587	0.532	0.0053589	Endothelial
DMD	5.75e-07	0.330595	0.698	0.641	0.0157284	Endothelial
DOCK4	6.6e-07	0.251835	0.781	0.709	0.0180699	Endothelial
DOCK5	1.29e-08	-0.300275	0.36	0.489	0.000353982	Endothelial
DOCK8	5.83e-07	-0.308449	0.287	0.394	0.0159538	Endothelial
DPP10	2.59e-07	-0.332936	0.065	0.135	0.00707996	Endothelial
DTNA	2.5e-13	-0.422075	0.347	0.496	6.84e-09	Endothelial
DUSP1	3.07e-14	0.46972	0.406	0.258	8.41e-10	Endothelial
EBF1	4.98e-08	-0.39362	0.041	0.105	0.00136374	Endothelial
EDNRB	2.92e-07	0.408585	0.2	0.125	0.00798302	Endothelial
EEF1A1	5.23e-33	-0.688014	0.593	0.765	1.43e-28	Endothelial
EEF1G	3.76e-09	-0.455596	0.122	0.218	0.000102789	Endothelial
EEF2	2.85e-09	-0.394364	0.211	0.327	7.8e-05	Endothelial
EFNA1	1.65e-34	0.772089	0.313	0.111	4.52e-30	Endothelial
EFNA5	9.73e-09	-0.396108	0.149	0.251	0.000266385	Endothelial
EGFL7	1.2e-10	0.391129	0.169	0.082	3.28e-06	Endothelial
EGR1	3.29e-07	0.449317	0.249	0.169	0.00901049	Endothelial
EHBP1	1.53e-10	0.285561	0.885	0.839	4.2e-06	Endothelial
ELF2	4.48e-08	0.369361	0.527	0.429	0.00122725	Endothelial
ELOVL2	5.91e-14	-0.500975	0.038	0.135	1.62e-09	Endothelial
EPHA6	3.26e-09	-0.403175	0.043	0.116	8.93e-05	Endothelial
ERF	8.61e-07	0.276792	0.108	0.053	0.0235667	Endothelial
ESD	4.82e-07	-0.30586	0.05	0.112	0.013203	Endothelial
ESRRG	1.53e-14	-0.541446	0.145	0.287	4.19e-10	Endothelial
F3	8.61e-10	-0.54402	0.066	0.15	2.36e-05	Endothelial
FABP1	1.04e-15	-0.347898	0.471	0.657	2.86e-11	Endothelial
FAM118A	1.65e-29	0.688678	0.255	0.085	4.51e-25	Endothelial
FAM13A	1.61e-07	0.401605	0.365	0.273	0.00441185	Endothelial
FAM155A	6.19e-17	-0.571517	0.035	0.146	1.7e-12	Endothelial
FAM49B	1.46e-08	-0.334913	0.18	0.293	0.000400435	Endothelial
FARP1	4.79e-07	-0.290199	0.532	0.628	0.013109	Endothelial
FAT1	3.14e-13	-0.451122	0.115	0.245	8.59e-09	Endothelial
FBLN5	1.05e-06	0.322747	0.238	0.158	0.028644	Endothelial
FBP1	1.84e-07	-0.329082	0.278	0.387	0.00502969	Endothelial
FCN3	4.98e-18	0.497147	0.16	0.054	1.36e-13	Endothelial
FGD6	9.61e-09	-0.365648	0.071	0.151	0.000263014	Endothelial
FGF12	1.13e-09	0.423986	0.121	0.052	3.08e-05	Endothelial
FGF13	4.81e-10	-0.423224	0.103	0.205	1.32e-05	Endothelial
FGF14	7.87e-21	0.724439	0.503	0.34	2.15e-16	Endothelial
FGFR2	2.06e-19	-0.650541	0.283	0.462	5.63e-15	Endothelial
FGL1	1.56e-16	0.329059	0.945	0.889	4.27e-12	Endothelial
FHL1	1.23e-15	0.523967	0.206	0.093	3.36e-11	Endothelial
FHOD3	6.79e-16	0.644439	0.283	0.151	1.86e-11	Endothelial
FIGN	6.21e-08	0.425553	0.477	0.382	0.0017006	Endothelial
FKBP5	1.77e-08	0.310298	0.783	0.702	0.000485307	Endothelial
FLT1	3.56e-21	0.659255	0.413	0.242	9.75e-17	Endothelial
FLVCR2	3.3e-08	0.386326	0.192	0.111	0.000903616	Endothelial
FN1	1.21e-11	-0.427237	0.588	0.701	3.31e-07	Endothelial
FOS	2.32e-22	0.800431	0.369	0.202	6.35e-18	Endothelial
FOSB	7.79e-35	1.07713	0.21	0.051	2.13e-30	Endothelial
FOXO3	5.77e-09	0.389787	0.614	0.527	0.000158002	Endothelial
FOXP2	1.64e-12	0.473983	0.509	0.382	4.49e-08	Endothelial
FRAS1	5.77e-07	-0.3359	0.084	0.156	0.0157985	Endothelial
FRY	2.49e-10	-0.440438	0.251	0.375	6.81e-06	Endothelial
FTCD	2.86e-17	0.553895	0.448	0.29	7.82e-13	Endothelial
FXYD6	2e-08	0.374091	0.128	0.062	0.000546277	Endothelial
G0S2	1.08e-06	0.279318	0.16	0.094	0.0296888	Endothelial
G6PC	1.53e-15	0.577673	0.354	0.212	4.19e-11	Endothelial
GADD45B	2.28e-10	0.411743	0.163	0.079	6.23e-06	Endothelial
GAPDH	1.55e-14	-0.551868	0.198	0.347	4.23e-10	Endothelial
GAS7	3.75e-07	-0.371007	0.101	0.18	0.0102719	Endothelial
GATA4	3.83e-08	0.407298	0.335	0.235	0.00104766	Endothelial
GATA6	8.98e-15	0.699568	0.392	0.261	2.46e-10	Endothelial
GATM	5.72e-10	-0.369498	0.261	0.399	1.57e-05	Endothelial
GC	4.29e-10	-0.367518	0.547	0.662	1.17e-05	Endothelial
GDA	9.3e-21	-0.576268	0.269	0.466	2.55e-16	Endothelial
GEM	1.08e-06	-0.494028	0.078	0.146	0.0294849	Endothelial
GGT5	1.7e-06	-0.310414	0.085	0.155	0.0465317	Endothelial
GHR	5.75e-07	-0.25875	0.605	0.691	0.0157505	Endothelial
GPM6A	4.68e-09	0.466141	0.451	0.348	0.000128218	Endothelial
GPRIN3	1.02e-11	-0.450386	0.068	0.168	2.78e-07	Endothelial
GRK5	2.84e-18	0.478368	0.752	0.633	7.76e-14	Endothelial
H3F3A	9.55e-07	-0.330302	0.139	0.222	0.0261281	Endothelial
HACD3	8.44e-07	-0.315479	0.077	0.147	0.0231009	Endothelial
HAL	4.36e-15	-0.588925	0.195	0.352	1.19e-10	Endothelial
HAMP	1.07e-13	-0.594146	0.093	0.214	2.92e-09	Endothelial
HGD	1.38e-08	-0.408646	0.394	0.503	0.00037785	Endothelial
HIF3A	2.08e-19	0.660092	0.232	0.098	5.7e-15	Endothelial
HINT1	1.61e-06	-0.32412	0.111	0.186	0.0439766	Endothelial
HLA-B	1.96e-08	-0.424593	0.272	0.379	0.000537265	Endothelial
HLF	1.01e-06	0.359637	0.321	0.235	0.0276218	Endothelial
HRG	1.99e-08	-0.367151	0.356	0.481	0.000544342	Endothelial
HSPG2	1.61e-07	-0.381021	0.113	0.195	0.00440923	Endothelial
IFI44L	8.88e-10	0.290425	0.268	0.157	2.43e-05	Endothelial
IFI6	1.7e-10	0.406039	0.23	0.13	4.65e-06	Endothelial
IFRD1	4.83e-08	0.348351	0.257	0.165	0.00132219	Endothelial
IGFBP1	2.56e-21	0.456065	0.562	0.36	7e-17	Endothelial
[truncated: 14,725 more rows]

## Sheet: Fig 2-A
Unique Pathway Analysis by region (Portal, Central, Intermediate)
Portal
# background genes	# genes	category	chart color	description	FDR value	genes	network.SUID	nodes.SUID	p-value	PMID	term name	transferred FDR value	Year	Cluster
64	11	KEGG Pathways		Drug metabolism - cytochrome P450	3.8e-05	FMO5|UGT2B7|UGT2B4|CYP2B6|CYP3A4|MAOA|UGT2B15|GSTO2|CYP2C19|AOX1|MGST1	2024916	2012541|2013213|2012517|2013306|2012763|2012613|2012814|2013135|2012514|2012331|2013105	2.26e-07		hsa00982	0.442022	0	Cholangiocyte 3
75	8	KEGG Pathways		Drug metabolism - other enzymes	0.0074	UGT2B7|UGT2B4|UPB1|CYP3A4|UGT2B15|GSTO2|CES1|MGST1	2024916	2013213|2012517|2013144|2012763|2012814|2013135|2012106|2013105	0.00022		hsa00983	0.213077	0	Cholangiocyte 3
33	5	KEGG Pathways		Pentose and glucuronate interconversions	0.0199	UGT2B7|UGT2B4|UGP2|UGT2B15|AKR1B10	2024916	2013213|2012517|2013228|2012814|2012451	0.00083		hsa00040	0.170115	0	Cholangiocyte 3
21	4	KEGG Pathways		Histidine metabolism	0.0287	HAL|ALDH2|FTCD|MAOA	2024916	2012184|2012535|2012499|2012613	0.0013		hsa00340	0.154212	0	Cholangiocyte 3
27	4	KEGG Pathways		Butanoate metabolism	0.0459	ACSM3|HMGCS1|ACSM2B|ACSM2A	2024916	2012652|2012427|2012124|2012664	0.003		hsa00650	0.133819	0	Cholangiocyte 3
91	7	KEGG Pathways		Hematopoietic cell lineage	0.0472	CD38|IL7R|CD2|CD59|ITGA4|CD44|CD24	2947581	2924601|2924316|2923671|2923755|2924238|2924013|2924397	0.0069		hsa04640	0.132606	0	Hepatocyte 2
48	5	KEGG Pathways		Vibrio cholerae infection	0.0472	CFTR|SLC12A2|PDIA4|ACTG1|PLCG2	2947581	2923380|2924520|2923788|2924694|2924205	0.0069		hsa05110	0.132606	0	Hepatocyte 2
101	8	KEGG Pathways		T cell receptor signaling pathway	0.0317	NCK2|PRKCQ|FOS|LCK|GRAP2|MAPK10|CD247|PIK3R1	2947581	2924052|2924184|2923701|2924085|2924439|2924412|2923785|2923419	0.0034		hsa04660	0.149894	0	Hepatocyte 2
142	9	KEGG Pathways		Phagosome	0.0493	CANX|THBS1|SCARB1|CALR|LAMP1|HLA-A|HLA-B|MRC1|ACTG1	2947581	2923323|2923530|2923593|2923905|2924586|2924502|2924808|2923350|2924694	0.0076		hsa04145	0.130715	0	Hepatocyte 2
87	19	KEGG Pathways		Cardiac muscle contraction	3.26e-05	UQCRC1|COX6A1|COX6B1|COX5B|CACNA1C|FXYD2|TPM4|TPM1|MT-CO1|MT-CYB|MT-CO2|UQCRQ|SLC8A1|COX7C|COX6C|UQCRB|ATP2A2|COX4I1|UQCR11	2854874	2781370|2783959|2781859|2783698|2781922|2782735|2782846|2783494|2783905|2783404|2782009|2781484|2783431|2781928|2782804|2781436|2781361|2781997|2783455	1.65e-06		hsa04260	0.448678	0	Hepatocyte 1
30	8	KEGG Pathways		Circadian rhythm	0.0047	CRY1|BHLHE40|RORA|PRKAG2|CUL1|NPAS2|ARNTL|PER3	2854874	2783053|2783728|2781424|2784217|2783764|2783581|2784082|2784229	0.00057		hsa04710	0.23279	0	Hepatocyte 1
218	25	KEGG Pathways		Shigellosis	0.0054	VCL|MYL12A|NFKB1|MAPK14|H3F3B|AKT3|RPS27A|UBB|PRKCE|GSK3B|CUL1|PLCB1|SEPT6|HKDC1|MAPK10|SQSTM1|BCL2|UBE2D2|FOXO3|UBA52|CASP4|SEPT9|PIK3R1|ACTG1|PLCG2	2854874	2782402|2782528|2781601|2784466|2782624|2782975|2783335|2783005|2781736|2784130|2783764|2781895|2781376|2783875|2782477|2781460|2781967|2782696|2783971|2782678|2782558|2783926|2783056|2784409|2783902	0.00074		hsa05131	0.226761	0	Hepatocyte 1
209	24	KEGG Pathways		Salmonella infection	0.0064	MYL12A|NFKB1|GAPDH|MAPK14|TNFSF10|BIRC3|AKT3|RHOB|RAB5A|TNFRSF10B|HSP90B1|FOS|VPS41|WASF3|HSP90AA1|MAP2K3|MAPK10|HSP90AB1|TXN|DYNLL1|DYNC1I2|BCL2|CASP4|ACTG1	2854874	2782528|2781601|2782228|2784466|2783857|2784382|2782975|2782657|2783929|2782285|2782609|2783359|2784076|2781589|2783296|2781610|2782477|2782183|2783614|2784487|2784541|2781967|2782558|2784409	0.00092		hsa05132	0.219382	0	Hepatocyte 1
72	12	KEGG Pathways		Melanoma	0.0078	HGF|CCND1|GADD45G|PDGFRA|CDH1|AKT3|IGF1R|IGF1|MET|PDGFD|FGFR1|PIK3R1	2854874	2782123|2783122|2783203|2781700|2781418|2782975|2783125|2784490|2781826|2781427|2782414|2783056	0.0011		hsa05218	0.210791	0	Hepatocyte 1
53	10	KEGG Pathways		Glutathione metabolism	0.0084	ANPEP|GSTA1|GPX4|MGST3|GSTO1|GCLM|GPX3|MGST1|GSTA2|MGST2	2854874	2783167|2782336|2782744|2784190|2782327|2781952|2782984|2784328|2783419|2783386	0.0013		hsa00480	0.207572	0	Hepatocyte 1
74	12	KEGG Pathways		Pertussis	0.0088	NFKB1|MAPK14|C4BPB|CALM2|SERPING1|FOS|GNAI2|C1QB|MAPK10|C4BPA|C1QA|CFL1	2854874	2781601|2784466|2784400|2782777|2782156|2783359|2782276|2783932|2782477|2784334|2782078|2781379	0.0014		hsa05133	0.205552	0	Hepatocyte 1
89	13	KEGG Pathways		Hypertrophic cardiomyopathy	0.0118	ITGB8|ITGAV|CACNA1C|PRKAG2|ITGB5|IGF1|TPM4|TPM1|LMNA|SLC8A1|ATP2A2|ACTG1|TTN	2854874	2781811|2784520|2781922|2784217|2784112|2784490|2782846|2783494|2781715|2783431|2781361|2784409|2781844	0.0021		hsa05410	0.192812	0	Hepatocyte 1
208	22	KEGG Pathways		cAMP signaling pathway	0.018	CFTR|NFKB1|AKT3|CACNA1C|CALM2|PDE3B|TIAM1|FXYD2|ACOX1|FOS|GNAI2|PDE4B|PLD1|CREB5|PDE3A|MAPK10|GNAS|ABCC4|RAPGEF4|ATP2B1|PIK3R1|ATP2A2	2854874	2782996|2781601|2782975|2781922|2782777|2782801|2781415|2782735|2783224|2783359|2782276|2782240|2783533|2782954|2782588|2782477|2783656|2784052|2782435|2781940|2783056|2781361	0.0037		hsa04024	0.174473	0	Hepatocyte 1
160	18	KEGG Pathways		Hepatocellular carcinoma	0.0218	HGF|CCND1|GADD45G|LRP6|AKT3|IGF1R|LRP5|MET|GSK3B|GSTA1|MGST3|GSTO1|MGST1|GSTA2|PIK3R1|ACTG1|PLCG2|MGST2	2854874	2782123|2783122|2783203|2782651|2782975|2783125|2783221|2781826|2784130|2782336|2784190|2782327|2784328|2783419|2783056|2784409|2783902|2783386	0.0046		hsa05225	0.166154	0	Hepatocyte 1
66	10	KEGG Pathways		Renin secretion	0.0239	PPP3R1|CACNA1C|CALM2|PDE3B|AQP1|GNAI2|PLCB1|PDE3A|GNAS|AGTR1	2854874	2781769|2781922|2782777|2782801|2784220|2782276|2781895|2782588|2783656|2781493	0.0053		hsa04924	0.16216	0	Hepatocyte 1
78	11	KEGG Pathways		B cell receptor signaling pathway	0.0251	BLNK|NFKB1|PPP3R1|CD81|AKT3|FOS|GSK3B|PIK3AP1|CARD11|PIK3R1|PLCG2	2854874	2781421|2781601|2781769|2784310|2782975|2783359|2784130|2782600|2784088|2783056|2783902	0.0057		hsa04662	0.160033	0	Hepatocyte 1
70	10	KEGG Pathways		Platinum drug resistance	0.0306	BIRC3|AKT3|GSTA1|MGST3|GSTO1|MGST1|BCL2|GSTA2|PIK3R1|MGST2	2854874	2784382|2782975|2782336|2784190|2782327|2784328|2781967|2783419|2783056|2783386	0.0076		hsa01524	0.151428	0	Hepatocyte 1
132	15	KEGG Pathways		Apoptosis	0.0324	NFKB1|CTSD|TNFSF10|GADD45G|BIRC3|AKT3|TNFRSF10B|FOS|MAPK10|LMNA|MCL1|SPTAN1|BCL2|PIK3R1|ACTG1	2854874	2781601|2783674|2783857|2783203|2784382|2782975|2782285|2783359|2782477|2781715|2783257|2783809|2781967|2783056|2784409	0.0085		hsa04210	0.148945	0	Hepatocyte 1
226	22	KEGG Pathways		Ras signaling pathway	0.0333	HGF|NFKB1|PDGFRA|AKT3|IGF1R|CALM2|RAB5A|FLT1|TIAM1|IGF1|RGL1|MET|EFNA5|PLD1|RAPGEF5|MAPK10|ETS2|PDGFD|FGFR1|FGFR2|PIK3R1|PLCG2	2854874	2782123|2781601|2781700|2782975|2783125|2782777|2783929|2784364|2781415|2784490|2783647|2781826|2781487|2783533|2783425|2782477|2781793|2781427|2782414|2782237|2783056|2783902	0.0088		hsa04014	0.147756	0	Hepatocyte 1
72	10	KEGG Pathways		Glioma	0.0335	CCND1|GADD45G|PDGFRA|AKT3|IGF1R|CALM2|IGF1|PIK3R1|CAMK1D|PLCG2	2854874	2783122|2783203|2781700|2782975|2783125|2782777|2784490|2783056|2781631|2783902	0.009		hsa05214	0.147496	0	Hepatocyte 1
187	19	KEGG Pathways		Pathogenic Escherichia coli infection	0.035	NFKB1|GAPDH|MAPK14|NCK2|TNFSF10|TNFRSF10B|CLDN1|FOS|WASF3|TUBB|MYO1F|OCLN|MAPK10|ARHGEF12|SEC24A|RAB1A|CASP4|ACTG1|MYH14	2854874	2781601|2782228|2784466|2783713|2783857|2782285|2781661|2783359|2781589|2782051|2781820|2783284|2782477|2781721|2784205|2782810|2782558|2784409|2784379	0.0097		hsa05130	0.145593	0	Hepatocyte 1
23	5	KEGG Pathways		Glycosaminoglycan biosynthesis - heparan sulfate / heparin	0.0454	NDST1|GLCE|NDST3|HS3ST3B1|EXT1	2854874	2781724|2783626|2782606|2784133|2782783	0.0128		hsa00534	0.134294	0	Hepatocyte 1
156	27	KEGG Pathways		Tight junction	0.00035	CFTR|YBX3|SLC9A3R1|TIAM1|CLDN1|PRKCI|MICALL2|CLDN10|RUNX1|PPP2R1B|ROCK2|GATA4|ACTB|MAP3K5|MAPK10|MSN|MYH10|EZR|INADL|JUN|DLG2|MYH11|MAP3K1|NEDD4L|TJP2|MYL6|ACTG1	52233	28675|29863|27441|27427|27619|27449|27497|28273|28111|29875|28835|29827|29805|28563|28261|29207|27691|29689|27705|27933|28529|28331|28175|27575|28397|28769|29795	9.47e-06		hsa04530	0.345593	0	HSC 4
63	13	KEGG Pathways		Mitophagy - animal	0.0063	RAB7A|RPS27A|USP15|BCL2L1|UBB|GABARAP|MAPK10|PARK2|JUN|OPTN|BNIP3L|FOXO3|HIF1A	52233	27749|28959|28785|28313|28691|28893|28261|29071|27933|29495|27731|29425|27761	0.00045		hsa04137	0.220066	0	HSC 4
87	14	KEGG Pathways		Longevity regulating pathway	0.021	EIF4E2|ADCY3|PIK3R3|CAMK4|PPARG|INSR|RPTOR|CREB3L2|ADIPOR2|CREB5|FOXO3|ADCY5|PIK3R1|SOD2	52233	29189|27767|28699|28969|28867|28065|29527|28225|28441|28653|29425|28815|28719|28259	0.0023		hsa04211	0.167778	0	HSC 4
107	16	KEGG Pathways		Insulin resistance	0.021	GYS2|PIK3R3|STAT3|INSR|PRKCB|PCK1|CREB3L2|ACACB|CREB5|MAPK10|PTPRF|PTEN|OGT|PPP1CB|CD36|PIK3R1	52233	28067|28699|28567|28065|29123|27593|28225|28191|28653|28261|28131|28689|28123|28339|28861|28719	0.0023		hsa04931	0.167778	0	HSC 4
122	17	KEGG Pathways		Osteoclast differentiation	0.0237	PIK3R3|FOSL2|IFNAR1|CAMK4|CSF1R|PPARG|IFNGR2|JUNB|FOS|STAT2|JAK1|MAPK10|STAT1|JUN|PPP3CA|IL1R1|PIK3R1	52233	28699|28843|28939|28969|29623|28867|27831|28875|28983|29633|28229|28261|28035|27933|28431|28915|28719	0.0033		hsa04380	0.162525	0	HSC 4
73	12	KEGG Pathways		Gastric acid secretion	0.0274	CFTR|CHRM3|ADCY3|ATP1B3|PRKCB|KCNJ15|ACTB|EZR|PLCB4|ITPR2|ADCY5|ACTG1	52233	28675|29033|27767|29357|29123|28269|29805|29689|29613|29855|28815|29795	0.004		hsa04971	0.156225	0	HSC 4
23	6	KEGG Pathways		Proximal tubule bicarbonate reclamation	0.0339	ATP1B3|FXYD2|AQP1|GLS|PCK1|SLC4A4	52233	29357|28469|29625|29101|27593|28207	0.006		hsa04964	0.14698	0	HSC 4
148	18	KEGG Pathways		Non-alcoholic fatty liver disease	0.045	NDUFB4|XBP1|PIK3R3|NDUFS6|INSR|FOS|ADIPOR2|MAP3K5|MAPK10|MT-CYB|JUN|SDHB|COX7A2L|BCL2L11|COX7C|PIK3R1|UQCRB|COX4I1	52233	29177|29897|28699|29395|28065|28983|28441|28563|28261|29011|27933|27397|27479|29145|27821|28719|27453|27863	0.009		hsa04932	0.134679	0	HSC 4
130	18	KEGG Pathways		Oxidative phosphorylation	0.0223	NDUFB4|ATP5D|ATP5B|NDUFS6|MT-CYB|MT-ATP6|MT-ND4L|MT-ND4|MT-ND2|MT-ND3|ATP6V1G1|SDHB|COX7A2L|ATP5G2|ATP6V1C1|COX7C|UQCRB|COX4I1	52233	29177|29697|28505|29395|29011|27881|29245|29255|28495|28167|29621|27397|27479|28849|28547|27821|27453|27863	0.0027		hsa00190	0.16517	0	HSC 4
229	32	KEGG Pathways		Thermogenesis	0.0014	NDUFB4|ATP5D|ADCY3|ATP5B|SMARCA2|PRDM16|NDUFS6|PPARG|RPTOR|CREB3L2|ACTB|ACSL3|CREB5|MAP3K5|MT-CYB|MT-ATP6|MT-ND4L|MT-ND4|MT-ND2|MT-ND3|PRKG1|SDHB|COX7A2L|RPS6|ATP5G2|COA1|FGFR1|ADCY5|COX7C|UQCRB|COX4I1|ACTG1	52233	29177|29697|27767|28505|28527|28135|29395|28867|29527|28225|29805|27951|28653|28563|29011|27881|29245|29255|28495|28167|28519|27397|27479|29839|28849|28025|28199|28815|27821|27453|27863|29795	6.85e-05		hsa04714	0.285387	0	HSC 4
240	31	KEGG Pathways		Parkinson disease	0.0052	NDUFB4|ATP5D|XBP1|DUSP1|ATP5B|PSMA5|RPS27A|NDUFS6|BCL2L1|UBB|CASP9|MAP3K5|MAPK10|MT-CYB|MT-ATP6|MT-ND4L|MT-ND4|MT-ND2|MT-ND3|PARK2|ATF6|SDHB|COX7A2L|ITPR2|ATP5G2|NFE2L2|PSMA1|ADCY5|COX7C|UQCRB|COX4I1	52233	29177|29697|29897|28415|28505|27519|28959|29395|28313|28691|27765|28563|28261|29011|27881|29245|29255|28495|28167|29071|29199|27397|27479|29855|28849|28129|29429|28815|27821|27453|27863	0.00031		hsa05012	0.2284	0	HSC 4
95	15	KEGG Pathways		Phosphatidylinositol signaling system	0.0209	PIK3R3|DGKD|PIKFYVE|DGKI|PRKCB|MTM1|PTEN|PLCB4|ITPR2|DGKB|SYNJ1|ITPKB|INPP4B|PIK3R1|PIK3C2G	52233	28699|29063|29535|28151|29123|28169|28689|29613|29855|27901|27641|28029|29415|28719|28161	0.002		hsa04070	0.167985	0	HSC 4
127	18	KEGG Pathways		Purine metabolism	0.021	ALLC|ADCY3|PDE8B|GUCY1A2|GUCY1A3|PDE7B|PDE8A|PDE4B|AK2|PDE4C|ENPP1|ADSS|ENTPD1|NME2|PAPSS2|PDE1A|ADCY5|PDE10A	52233	28853|27767|28661|27643|28647|29585|28045|28061|29035|28405|29457|28001|27865|27509|27639|28819|28815|28811	0.0022		hsa00230	0.167778	0	HSC 4
187	23	KEGG Pathways		Kaposi sarcoma-associated herpesvirus infection	0.0227	C3|PIK3R3|STAT3|CDK6|IFNAR1|RPS27A|UBB|FOS|GABARAP|STAT2|CASP9|JAK1|MAPK10|STAT1|JUN|ITPR2|PPP3CA|HLA-A|HLA-B|CXCL2|PIK3R1|HIF1A|ZFP36	52233	28531|28699|28567|28365|28939|28959|28691|28983|28893|29633|27765|28229|28261|28035|27933|29855|28431|28349|29883|27567|28719|27761|29049	0.0031		hsa05167	0.164397	0	HSC 4
37	8	KEGG Pathways		Aldosterone-regulated sodium reabsorption	0.029	PIK3R3|ATP1B3|FXYD2|INSR|PRKCB|NR3C2|NEDD4L|PIK3R1	52233	28699|29357|28469|28065|29123|28571|27575|28719	0.0043		hsa04960	0.15376	0	HSC 4
211	24	KEGG Pathways		Human T-cell leukemia virus 1 infection	0.0339	TGFB3|EGR1|ADCY3|PIK3R3|BCL2L1|FOS|CALR|CREB3L2|JAK1|CREB5|MAPK10|ETS2|JUN|PTEN|CCND3|PPP3CA|HLA-A|MAP3K1|XPO1|IL1R1|HLA-B|ADCY5|PIK3R1|ZFP36	52233	28973|29191|27767|28699|28313|28983|27867|28225|28229|28653|28261|27725|27933|28689|29645|28431|28349|28175|28277|28915|29883|28815|28719|29049	0.0061		hsa05166	0.14698	0	HSC 4
193	22	KEGG Pathways		Epstein-Barr virus infection	0.0426	GADD45B|PIK3R3|STAT3|CDK6|IFNAR1|STAT2|CALR|CASP9|CIR1|JAK1|RBPJ|MAPK10|STAT1|ENTPD1|JUN|CCND3|BCL2L11|HLA-A|NCOR2|HLA-B|PIK3R1|VIM	52233	27415|28699|28567|28365|28939|29633|27867|27765|29663|28229|28013|28261|28035|27865|27933|29645|29145|28349|27419|29883|28719|28223	0.0082		hsa05169	0.137059	0	HSC 4
63	10	KEGG Pathways		GnRH secretion	0.0489	PIK3R3|CACNA1C|PRKCB|PLCB4|TRPC4|ITPR2|SPP1|ARRB1|TRPC1|PIK3R1	52233	28699|27813|29123|29613|27713|29855|28977|29075|28681|28719	0.0101		hsa04929	0.131069	0	HSC 4
73	11	KEGG Pathways		Pancreatic cancer	0.0489	GADD45B|TGFB3|PIK3R3|STAT3|CDK6|BCL2L1|CASP9|JAK1|MAPK10|STAT1|PIK3R1	52233	27415|28973|28699|28567|28365|28313|27765|28229|28261|28035|28719	0.01		hsa05212	0.131069	0	HSC 4
109	12	KEGG Pathways		Leukocyte transendothelial migration	0.0195	MYL12A|PLCG1|ICAM1|PTK2|GNAI3|CD99|RAPGEF4|CTNNA3|PRKCA|PIK3R1|PECAM1|PLCG2	332046	321384|321834|320898|321996|321972|322100|321330|320876|321750|321622|321888|322004	0.0013		hsa04670	0.170997	0	LSEC 3
68	9	KEGG Pathways		Non-small cell lung cancer	0.0214	PLCG1|DDB2|STAT3|RARB|FOXO3|PRKCA|FHIT|PIK3R1|PLCG2	332046	321834|322094|321518|322278|322036|321750|320858|321622|322004	0.0016		hsa05223	0.166959	0	LSEC 3
75	12	KEGG Pathways		Chemical carcinogenesis	0.00029	CYP3A43|CYP2C9|ADH4|UGT2B4|ADH1B|GSTA1|CYP3A4|UGT2B15|CYP1A2|CYP2C19|MGST1|CYP3A7	2488742	2461882|2461219|2462953|2461852|2461549|2462221|2462188|2462269|2462338|2461846|2462662|2461594	6.94e-06		hsa05204	0.35376	0	Macro 1
265	21	KEGG Pathways		Prion disease	0.0017	ATP5D|C5|EGR1|ATP5E|LAMC1|C9|HSPA5|NDUFA4|C8A|MT-ATP6|MT-ND4L|MT-ND4|MT-CO3|MT-ND2|MT-ATP8|C1QA|ITPR2|ATP5A1|COX7C|UQCRB|COX4I1	2488742	2462626|2461603|2461891|2462923|2461261|2462656|2461249|2462569|2462416|2461816|2461972|2461987|2461870|2462782|2462932|2461888|2462884|2462812|2461744|2461192|2461795	8.6e-05		hsa05020	0.276955	0	Macro 1
133	13	KEGG Pathways		Estrogen signaling pathway	0.0036	CTSD|HSP90B1|FOS|HSP90AA1|PLCB1|GNAS|HSP90AB1|ITPR2|KRT18|BCL2|NCOA1|ESR1|FKBP5	2488742	2461924|2462605|2461573|2461504|2461711|2461894|2462044|2462884|2461234|2461768|2461198|2462965|2462680	0.0003		hsa04915	0.24437	0	Macro 1
142	13	KEGG Pathways		Phagosome	0.0055	CANX|ITGAV|SCARB1|MARCO|CALR|ATP6V0C|LAMP1|HLA-DQA1|ACTB|HLA-A|CD36|HLA-DPB1|ACTG1	2488742	2461111|2462902|2461429|2462530|2461798|2461303|2462659|2461723|2462803|2462521|2461396|2461648|2462788	0.00054		hsa04145	0.225964	0	Macro 1
67	8	KEGG Pathways		Adherens junction	0.0119	CDH1|IGF1R|TCF7L1|PTPRB|ACTB|CTNNA3|ACTG1|YES1	2488742	2461165|2461291|2461546|2461741|2462803|2461309|2462788|2462503	0.0014		hsa04520	0.192445	0	Macro 1
101	10	KEGG Pathways		Th17 cell differentiation	0.0119	STAT3|FOS|HSP90AA1|HLA-DQA1|STAT1|IL6R|HSP90AB1|IL4R|HLA-DPB1|HIF1A	2488742	2462878|2461573|2461504|2461723|2462065|2462734|2462044|2462074|2461648|2461642	0.0013		hsa04659	0.192445	0	Macro 1
91	9	KEGG Pathways		Hematopoietic cell lineage	0.0167	ANPEP|HLA-DQA1|CD55|IL6R|IL4R|CD44|CD36|HLA-DPB1|CD24	2488742	2461333|2461723|2462686|2462734|2462074|2461930|2461396|2461648|2462419	0.0023		hsa04640	0.177728	0	Macro 1
148	12	KEGG Pathways		Non-alcoholic fatty liver disease	0.0167	XBP1|PRKAG2|FOS|MLXIPL|NDUFA4|ADIPOR2|MT-CO3|IL6R|PPARA|COX7C|UQCRB|COX4I1	2488742	2462950|2462497|2461573|2461705|2462569|2462701|2461870|2462734|2461690|2461744|2461192|2461795	0.0023		hsa04932	0.177728	0	Macro 1
171	13	KEGG Pathways		Transcriptional misregulation in cancer	0.0178	ID2|IGF1R|FLT1|PPARG|MITF|HPGD|BCL2L1|IGF1|ZBTB16|ZEB1|KDM6A|TMPRSS2|PBX1	2488742	2461492|2461291|2462707|2461420|2461678|2461189|2462479|2462866|2461864|2462224|2462821|2462272|2462710	0.0026		hsa05202	0.174958	0	Macro 1
119	10	KEGG Pathways		Thyroid hormone signaling pathway	0.0244	ITGAV|PLCB1|ACTB|STAT1|ATP1B1|NCOA1|ESR1|HIF1A|ACTG1|PLCG2	2488742	2462902|2461711|2462803|2462065|2462197|2461198|2462965|2461642|2462788|2462167	0.0041		hsa04919	0.161261	0	Macro 1
101	9	KEGG Pathways		NF-kappa B signaling pathway	0.0252	BLNK|BCL2L1|MALT1|DDX58|CXCL12|BCL2|CXCL2|TNFSF14|PLCG2	2488742	2461168|2462479|2462230|2462212|2462263|2461768|2461372|2462101|2462167	0.0044		hsa04064	0.15986	0	Macro 1
85	8	KEGG Pathways		Rheumatoid arthritis	0.0281	FLT1|FOS|ATP6V0C|HLA-DQA1|ITGAL|CXCL12|HLA-DPB1|CXCL2	2488742	2462707|2461573|2461303|2461723|2461123|2462263|2461648|2461372	0.0053		hsa05323	0.155129	0	Macro 1
10	3	KEGG Pathways		Sulfur metabolism	0.0285	MPST|TST|PAPSS2	2488742	2462818|2462248|2461486	0.0054		hsa00920	0.154516	0	Macro 1
132	10	KEGG Pathways		Apoptosis	0.0386	CTSZ|CTSD|BCL2L1|FOS|CTSB|ACTB|MCL1|ITPR2|BCL2|ACTG1	2488742	2462023|2461924|2462479|2461573|2462134|2462803|2461450|2462884|2461768|2462788	0.0079		hsa04210	0.141341	0	Macro 1
73	7	KEGG Pathways		Gastric acid secretion	0.0387	CFTR|PLCB1|ACTB|ATP1B1|GNAS|ITPR2|ACTG1	2488742	2461183|2461711|2462803|2462197|2461894|2462884|2462788	0.0081		hsa04971	0.141229	0	Macro 1
177	12	KEGG Pathways		Axon guidance	0.0406	NTN1|PAK1|SEMA6D|EFNA5|NTN4|SRGAP1|SEMA5A|CXCL12|ARHGEF12|SLIT2|ABLIM3|PLCG2	2488742	2462020|2462251|2462215|2461255|2461339|2461126|2462764|2462263|2461534|2461660|2462920|2462167	0.0086		hsa04360	0.139147	0	Macro 1
Central
# background genes	# genes	category	chart color	description	FDR value	genes	network.SUID	nodes.SUID	p-value	PMID	term name	transferred FDR value	Year	Cluster
42	9	KEGG Pathways		Fatty acid degradation	0.0018	ADH1A|ADH4|ADH1B|ACAA1|ACSL4|ACSL3|ACADSB|HADHA|ACADVL	2058997	2041033|2041825|2040187|2041063|2039947|2040667|2041060|2040421|2041591	4.29e-05		hsa00071	0.274473	0	Cholangiocyte 4
73	10	KEGG Pathways		Gastric acid secretion	0.0074	CFTR|CHRM3|CA2|ADCY1|KCNJ15|CAMK2D|MYLK|EZR|PRKCA|KCNJ16	2058997	2039758|2040340|2041621|2041297|2041255|2040190|2040367|2041456|2040127|2040415	0.00044		hsa04971	0.213077	0	Cholangiocyte 4
83	10	KEGG Pathways		ErbB signaling pathway	0.0155	NCK2|CBLB|PAK1|CAMK2D|MAPK10|ABL1|GRB2|NRG1|PRKCA|ABL2	2058997	2040745|2040880|2041075|2040190|2041246|2040331|2041360|2041264|2040127|2041714	0.0011		hsa04012	0.180967	0	Cholangiocyte 4
98	11	KEGG Pathways		Pancreatic secretion	0.0155	CFTR|SCTR|CHRM3|RAB11A|SLC12A2|CA2|ADCY1|ATP2B4|PLA2G2A|SLC4A4|PRKCA	2058997	2039758|2041612|2040340|2039800|2041411|2041621|2041297|2040007|2040496|2041150|2040127	0.0011		hsa04972	0.180967	0	Cholangiocyte 4
21	5	KEGG Pathways		Arginine biosynthesis	0.02	GLS|GPT2|ARG1|GOT1|CPS1	2058997	2040484|2041387|2040043|2041069|2040232	0.0015		hsa00220	0.169897	0	Cholangiocyte 4
153	14	KEGG Pathways		Hippo signaling pathway	0.02	SERPINE1|ID2|CDH1|BIRC3|PPP2R1B|PPP2R2A|FRMD6|INADL|DLG2|LLGL2|CTNNA2|CTNNA3|WWTR1|WWC1	2058997	2041312|2040118|2039722|2041615|2041789|2040715|2040322|2040241|2041699|2040181|2041174|2039923|2040103|2040940	0.0015		hsa04390	0.169897	0	Cholangiocyte 4
117	11	KEGG Pathways		Carbon metabolism	0.0378	ACSS2|SDS|GPT2|HKDC1|GOT1|HADHA|PC|RGN|CPS1|GPI|H6PD	2058997	2041282|2040247|2041387|2040931|2041069|2040421|2040133|2041114|2040232|2041840|2041459	0.0038		hsa01200	0.142251	0	Cholangiocyte 4
135	12	KEGG Pathways		Ubiquitin mediated proteolysis	0.0378	PIAS1|UBE2R2|BIRC3|CBLB|MID1|UBA6|WWP2|PARK2|UBE2D2|NEDD4L|UBE2E3|UBR5	2058997	2039737|2041639|2041615|2040880|2041807|2041576|2041054|2040424|2041555|2040022|2039782|2040769	0.0039		hsa04120	0.142251	0	Cholangiocyte 4
29	5	KEGG Pathways		Linoleic acid metabolism	0.0454	CYP2C9|CYP3A4|CYP2C8|PLA2G2A|PLA2G4C	2058997	2039806|2040982|2041252|2040496|2040988	0.0051		hsa00591	0.134294	0	Cholangiocyte 4
89	9	KEGG Pathways		Morphine addiction	0.0478	PDE3B|ADCY1|PDE7B|ADRBK2|PDE4D|PDE3A|PDE7A|PRKCA|GNB1	2058997	2041687|2041297|2041291|2040772|2041207|2041420|2040451|2040127|2040586	0.0055		hsa05032	0.132057	0	Cholangiocyte 4
58	7	KEGG Pathways		Mineral absorption	0.0482	MT2A|SLC5A1|MT1E|MT1H|ATP2B4|MT1X|TF	2058997	2039833|2039848|2040124|2040277|2040007|2040010|2041249	0.0059		hsa04978	0.131695	0	Cholangiocyte 4
20	4	KEGG Pathways		One carbon pool by folate	0.0275	ALDH1L1|FTCD|MTHFR|MTHFD2L	3198476	3182797|3182104|3181669|3182389	0.0025		hsa00670	0.156067	0	Hepatocyte 5
44	5	KEGG Pathways		Carbohydrate digestion and absorption	0.0469	G6PC|AKT3|SLC2A2|PLCB1|HKDC1	3198476	3181750|3181534|3183106|3181987|3182434	0.0067		hsa04973	0.132883	0	Hepatocyte 5
87	8	KEGG Pathways		Th1 and Th2 cell differentiation	0.0274	NFKB1|PPP3R1|FOS|STAT1|IFNGR1|IL4R|MAML3|MAML2	3375265	3358183|3358369|3358345|3358852|3358495|3358858|3359110|3358735	0.0038		hsa04658	0.156225	0	Hepatocyte 9
137	12	KEGG Pathways		Cell adhesion molecules	0.0061	ITGB8|ITGAV|VCAN|SDC2|NFASC|NEGR1|NLGN4X|SDC1|HLA-A|NCAM2|HLA-B|CDH4	547884	538898|539636|539064|539160|539298|539116|538888|539214|539436|539080|539650|538976	0.0004		hsa04514	0.221467	0	HSC 2
26	5	KEGG Pathways		Ascorbate and aldarate metabolism	0.0131	UGT2B10|UGT2B7|UGT2B4|UGT2B15|RGN	547884	539564|539566|539042|539258|539276	0.00098		hsa00053	0.188273	0	HSC 2
20	4	KEGG Pathways		One carbon pool by folate	0.0271	ALDH1L1|FTCD|MTHFD2L|MTHFD1L	547884	539476|539030|539176|538962	0.0028		hsa00670	0.156703	0	HSC 2
63	8	KEGG Pathways		Antigen processing and presentation	0.0061	CANX|CALR|HSPA5|CTSB|HSP90AB1|HLA-A|HLA-B|B2M	547884	538578|539016|538656|539186|539142|539436|539650|539446	0.0004		hsa04612	0.221467	0	HSC 2
35	5	KEGG Pathways		Tyrosine metabolism	0.0282	ADH1A|HGD|HPD|TAT|AOX1	547884	539238|539014|538910|538750|538876	0.0031		hsa00350	0.154975	0	HSC 2
209	34	KEGG Pathways		Salmonella infection	0.0142	TNFRSF1A|NOD1|GAPDH|DYNC1LI2|PIK3C3|ARPC1A|BIRC3|RHOB|RAB5A|TCF7L1|HSP90B1|FOS|GCC2|ELMO1|ROCK2|ANXA2|ARHGEF26|NCKAP1|DYNLT1|PIK3C2B|TAB2|FLNA|JUN|DYNC2H1|BCL2|PTPRC|KLC1|ARF1|CYFIP2|PIK3C2G|ACTG1|MYL12B|BIRC2|CYFIP1	230332	199092|197586|198832|199094|197242|199548|199928|197444|198058|199394|197434|199402|199398|198530|197692|197782|199638|199688|199830|199086|199700|198034|198738|198614|198668|197100|197922|198494|196768|198936|198316|198274|197420|198830	0.00034		hsa05132	0.184771	0	HSC S1
130	24	KEGG Pathways		Autophagy - animal	0.0161	PPP2CB|CTSD|STX17|DAPK2|PIK3C3|RHEB|PIK3R3|EIF2AK4|IGF1R|DEPTOR|TSC1|IRS1|GABARAP|EIF2AK3|CAMKK2|HMGB1|UVRAG|PIK3R4|MTOR|BNIP3|ATG5|BCL2|RAB1A|PRAP1	230332	199490|199562|198776|197636|197242|199640|197632|197378|197660|198888|199862|199318|197740|198612|197332|199974|199380|196888|197830|197296|197628|198668|199144|199936	0.00052		hsa04140	0.179317	0	HSC S1
41	11	KEGG Pathways		Fat digestion and absorption	0.0346	APOB|APOA1|GOT2|ABCG5|SCARB1|ABCG8|ACAT2|PPAP2B|AGPAT2|PLA2G2A|CD36	230332	198626|197824|198664|197126|199330|197540|199938|198420|198100|198666|197706	0.0014		hsa04975	0.146092	0	HSC S1
352	46	KEGG Pathways		Amyotrophic lateral sclerosis	0.0444	TNFRSF1A|UQCRC1|XBP1|PSMA3|NUP210|PIK3C3|SOD1|RAB5A|ATP5G3|GABARAP|EIF2AK3|BID|HSPA5|SRSF7|ANG|HNRNPA1|HNRNPA2B1|PIK3R4|MTOR|MT-ND5|MT-CO2|MT-ND4|MT-ATP8|ATF6|ACTR1A|NRG3|MCU|SDHB|TNFRSF1B|UQCRQ|GPX3|GPX2|BCL2|SEH1L|RAB1A|ATP5J|DCTN4|KLC1|VAPB|COX7B|COX7C|NDUFC1|NUP153|APAF1|COX4I1|ACTG1	230332	199092|198394|198374|198224|199986|197242|199336|198058|199518|197740|198612|197806|198438|198190|197562|199338|199950|196888|197830|198458|198694|197994|199174|199558|197372|197902|197678|198388|199354|196808|199210|196930|198668|199660|199144|197748|197696|197922|197718|198222|198646|196790|198618|199838|197084|198316	0.0024		hsa05014	0.135262	0	HSC S1
30	8	KEGG Pathways		Circadian rhythm	0.0038	NR1D1|BHLHE40|RORA|PRKAG2|CLOCK|PER1|NPAS2|PER3	144458	131712|131848|130396|132100|130758|132224|131776|132114	0.0003		hsa04710	0.242022	0	LSEC 4
65	11	KEGG Pathways		Cortisol synthesis and secretion	0.0071	SCARB1|CACNA1C|CACNA1D|ADCY1|CREB5|GNAS|PLCB4|ITPR2|PBX1|AGTR1|NCEH1	144458	131576|130732|130738|131162|131430|131810|132104|132288|132220|130438|130424	0.00074		hsa04927	0.214874	0	LSEC 4
21	6	KEGG Pathways		Arginine biosynthesis	0.0107	GLUL|GPT2|ARG1|GOT1|ASS1|CPS1	144458	132196|131202|130528|131978|131794|130626	0.0013		hsa00220	0.197062	0	LSEC 4
89	12	KEGG Pathways		GnRH signaling pathway	0.0169	EGR1|CACNA1C|EGFR|CACNA1D|ADCY1|CAMK2D|MAPK10|GNAS|JUN|PLCB4|ITPR2|PRKCA	144458	131808|130732|131902|130738|131162|131648|131132|131810|130842|132104|132288|131626	0.0025		hsa04912	0.177211	0	LSEC 4
73	10	KEGG Pathways		Gastric acid secretion	0.027	CFTR|ADCY1|CAMK2D|MYLK|EZR|GNAS|PLCB4|ITPR2|PRKCA|ATP1A1	144458	131460|131162|131648|131706|132152|131810|132104|132288|131626|130882	0.0051		hsa04971	0.156864	0	LSEC 4
30	6	KEGG Pathways		Glyoxylate and dicarboxylate metabolism	0.0302	ACAT1|AGXT|GLUL|CS|ACAT2|GLDC	144458	132222|131916|132196|131898|132252|132274	0.0059		hsa00630	0.151999	0	LSEC 4
128	14	KEGG Pathways		Dopaminergic synapse	0.0314	CACNA1C|CACNA1D|CLOCK|PPP2R1B|PPP2R2A|CAMK2D|CREB5|MAPK10|CACNA1A|GNAS|PLCB4|ITPR2|PRKCA|GNB1	144458	130732|130738|130758|132306|130874|131648|131430|131132|132060|131810|132104|132288|131626|130810	0.0064		hsa04728	0.150307	0	LSEC 4
108	12	KEGG Pathways		Serotonergic synapse	0.0422	CACNA1C|CYP2C18|CACNA1D|CACNA1A|GNAS|CYP2J2|CYP2C8|PLCB4|ITPR2|PRKCA|KCNN2|GNB1	144458	130732|130382|130738|132060|131810|130770|132066|132104|132288|131626|131224|130810	0.01		hsa04726	0.137469	0	LSEC 4
137	14	KEGG Pathways		Cell adhesion molecules	0.0439	ITGB8|ITGAV|CDH1|VCAN|SDC2|CD276|OCLN|HLA-DMA|HLA-C|NRCAM|HLA-A|ITGA6|HLA-B|PTPRM	144458	130666|132294|130388|130832|131896|132268|131606|130704|131528|131396|131194|130836|132318|132086	0.0109		hsa04514	0.135754	0	LSEC 4
53	10	KEGG Pathways		Endocrine and other factor-regulated calcium reabsorption	0.006	RAB11A|ATP2B4|ATP2B2|DNM3|GNAS|PLCB4|ATP2B1|PRKCA|ATP1A1|CLTC	144458	131480|131550|131796|131756|131810|132104|130740|131626|130882|131514	0.00061		hsa04961	0.222185	0	LSEC 4
60	9	KEGG Pathways		Lysine degradation	0.0249	EHHADH|DHTKD1|ACAT1|KMT2E|ACAT2|CAMKMT|AASS|NSD1|KMT2A	144458	132326|131900|132222|131198|132252|132094|130910|131358|131980	0.0045		hsa00310	0.16038	0	LSEC 4
30	6	KEGG Pathways		Galactose metabolism	0.0302	G6PC|GALM|UGP2|HKDC1|AKR1B10|B4GALT1	144458	131586|131200|131334|131932|131758|130742	0.0059		hsa00052	0.151999	0	LSEC 4
6	3	KEGG Pathways		Phenylalanine, tyrosine and tryptophan biosynthesis	0.0319	TAT|GOT1|PAH	144458	131564|131978|131188	0.0068		hsa00400	0.149621	0	LSEC 4
165	16	KEGG Pathways		Influenza A	0.0429	EIF2AK2|DNAJB1|RAB11A|IFIH1|PLG|STAT2|TRIM25|STAT1|HLA-DMA|DDX58|IL33|TMPRSS2|MX1|XPO1|OAS1|PRKCA	144458	130416|131890|131480|132166|130392|132118|131028|130936|130704|131018|131320|131056|132160|131138|132170|131626	0.0105		hsa05164	0.136754	0	LSEC 4
25	5	KEGG Pathways		Folate biosynthesis	0.0449	AKR1B10|ALPL|GCH1|PCBD2|PAH	144458	131758|130708|130624|130430|131188	0.0116		hsa00790	0.134775	0	LSEC 4
41	13	KEGG Pathways		Tryptophan metabolism	0.00091	EHHADH|CAT|DHTKD1|ALDH8A1|ACAT1|CYP1A2|ACMSD|KMO|ACAT2|AOX1|HADHA|IDO2|TDO2	2724156	2667105|2666568|2666190|2666691|2666880|2666442|2665503|2663565|2666943|2665623|2663640|2665200|2665227	3.26e-05		hsa00380	0.304096	0	Macro 4
101	20	KEGG Pathways		Glucagon signaling pathway	0.0024	PPP3R1|G6PC|PPARGC1A|CPT1A|PDE3B|GNAQ|PRKAG2|SIK2|PCK1|SLC2A2|CAMK2D|ACACB|CREB5|GNAS|FOXO1|ITPR2|LDHB|PPARA|SMEK2|ACACA	2724156	2663496|2665461|2664798|2666916|2664924|2666688|2666673|2666769|2663310|2667114|2665569|2664357|2665104|2665977|2666877|2667039|2666367|2663610|2665005|2666301	0.00011		hsa04922	0.261979	0	Macro 4
107	19	KEGG Pathways		Insulin resistance	0.0079	TNFRSF1A|G6PC|PIK3R3|STAT3|PPARGC1A|CPT1A|SLC27A2|PRKAG2|PRKCE|PPP1R3B|PPARGC1B|PCK1|SLC2A2|ACACB|SREBF1|CREB5|FOXO1|PPARA|CD36	2724156	2664747|2665461|2665182|2664984|2664798|2666916|2666286|2666673|2663460|2663649|2666103|2663310|2667114|2664357|2665974|2665104|2666877|2663610|2665404	0.00052		hsa04931	0.210237	0	Macro 4
122	20	KEGG Pathways		Osteoclast differentiation	0.0116	LCP2|TNFRSF1A|BLNK|PPP3R1|PIK3R3|MITF|JUNB|FOS|STAT2|JAK1|STAT1|JUN|SYK|TEC|SQSTM1|GRB2|NFATC2|FHL2|PLCG2|MAP3K14	2724156	2664480|2664747|2663028|2663496|2665182|2665740|2665440|2665599|2666703|2664429|2664090|2663868|2666496|2663430|2663079|2664555|2667090|2663049|2666289|2666514	0.00091		hsa04380	0.193554	0	Macro 4
21	7	KEGG Pathways		Arginine biosynthesis	0.0182	OTC|ASL|GLUL|ARG1|GOT1|ASS1|CPS1	2724156	2665224|2664228|2666847|2663277|2666358|2665935|2663475	0.0017		hsa00220	0.173993	0	Macro 4
156	21	KEGG Pathways		Tight junction	0.0496	YBX3|SLC9A3R1|ACTR3|RAPGEF2|CGNL1|PRKAG2|CACNA1D|RAPGEF6|HSPA4|PRKCE|PPP2R1B|OCLN|ACTB|INADL|JUN|EPB41L4B|DLG2|SYNPO|AMOTL1|NEDD4|MYH14	2724156	2667048|2663034|2666979|2664861|2665437|2666673|2663658|2663355|2664021|2663460|2667069|2665500|2666961|2663487|2663868|2665236|2664930|2663454|2663931|2663157|2666901	0.0058		hsa04530	0.130452	0	Macro 4
79	19	KEGG Pathways		Peroxisome	0.00054	EHHADH|CAT|BAAT|MLYCD|SLC27A2|ACOX1|AGXT|HACL1|PEX26|ACAA1|ACSL4|ACSL5|ACOX3|PEX14|ACSL3|ABCD3|SCP2|HSD17B4|MVK	2724156	2667105|2666568|2663736|2664696|2666286|2665425|2666235|2665632|2666493|2664276|2665320|2666730|2664738|2662998|2663904|2663574|2665590|2664843|2663076	1.61e-05		hsa04146	0.326761	0	Macro 4
34	12	KEGG Pathways		Propanoate metabolism	0.00084	EHHADH|MCEE|MLYCD|ACAT1|ACOX1|ACACB|ACOX3|ACAT2|HADHA|LDHB|ACSS3|ACACA	2724156	2667105|2665725|2664696|2666880|2665425|2664357|2664738|2666943|2663640|2666367|2664123|2666301	2.75e-05		hsa00640	0.307572	0	Macro 4
69	16	KEGG Pathways		Metabolism of xenobiotics by cytochrome P450	0.0024	SULT2A1|CYP3A5|UGT2B10|ADH4|ADH5|CYP2A6|UGT2B7|UGT2B4|ADH1B|CYP2B6|GSTA1|CYP3A4|CYP1A2|HSD11B1|MGST1|EPHX1	2724156	2665857|2666346|2666907|2665068|2663100|2665428|2666919|2663796|2665566|2667057|2664264|2666310|2666442|2663595|2666823|2666604	0.00011		hsa00980	0.261979	0	Macro 4
69	14	KEGG Pathways		Adipocytokine signaling pathway	0.0116	TNFRSF1A|G6PC|STAT3|PPARGC1A|CPT1A|PRKAG2|PCK1|LEPR|ACSL4|ACACB|ACSL5|ACSL3|PPARA|CD36	2724156	2664747|2665461|2664984|2664798|2666916|2666673|2663310|2664285|2665320|2664357|2666730|2663904|2663610|2665404	0.0009		hsa04920	0.193554	0	Macro 4
26	8	KEGG Pathways		Biosynthesis of unsaturated fatty acids	0.0142	TECR|BAAT|ACOX1|ACAA1|ELOVL2|ACOX3|SCP2|HSD17B4	2724156	2665431|2663736|2665425|2664276|2666967|2664738|2665590|2664843	0.0013		hsa01040	0.184771	0	Macro 4
27	7	KEGG Pathways		Butanoate metabolism	0.0496	EHHADH|ACAT1|HMGCS1|ACAT2|HMGCS2|HADHA|ACSM2A	2724156	2667105|2666880|2665785|2666943|2667072|2663640|2666169	0.0056		hsa00650	0.130452	0	Macro 4
Intermediate
# background genes	# genes	category	chart color	description	FDR value	genes	network.SUID	nodes.SUID	p-value	PMID	term	transferred FDR value	Year	Cluster
150	21	KEGG Pathways		Cellular senescence	9.15e-05	SERPINE1|CCND1|RRAS2|SMAD2|RHEB|PIK3R3|AKT3|CALM2|CACNA1D|CAPN2|MAP2K1|TRPM7|GATA4|ATR|CCND3|RAD50|ETS1|PPP3CB|PPP1CB|HIPK2|FOXO3	1982605	1956360|1956786|1955481|1957329|1957302|1956720|1956684|1956531|1955850|1957800|1956840|1957470|1957797|1955877|1957623|1956090|1955649|1956450|1956378|1955970|1957410	2.45e-06		hsa04218	0.403858	0	Cholangiocyte 2
45	11	KEGG Pathways		ABC transporters	0.00022	CFTR|ABCG5|ABCB11|ABCG8|ABCA6|ABCC3|DEFB1|ABCA9|ABCD3|ABCA1|ABCB1	1982605	1956696|1955931|1956813|1956588|1955673|1957809|1957845|1955724|1955793|1957086|1955844	7.28e-06		hsa02010	0.365758	0	Cholangiocyte 2
288	27	KEGG Pathways		MAPK signaling pathway	0.0014	DUSP1|JUND|RRAS2|AKT3|IGF1R|FLT1|CACNA1D|MAP2K1|PRKCB|FOS|FGFR3|CACNA2D1|MAP3K5|MAPK10|CACNA1A|MAP3K3|EFNA1|JUN|ZAK|PDGFD|PPP3CB|MAP3K1|NLK|FGFR1|FGFR2|PDGFC|NR4A1	1982605	1956438|1955412|1955481|1956684|1956792|1957716|1955850|1956840|1957125|1956978|1956420|1956876|1956600|1956297|1957512|1956810|1957569|1955952|1956954|1955454|1956450|1956207|1956300|1956219|1956105|1955751|1957317	8.29e-05		hsa04010	0.285387	0	Cholangiocyte 2
114	15	KEGG Pathways		Neurotrophin signaling pathway	0.0018	IRAK2|SORT1|IRAK3|PIK3R3|AKT3|CALM2|MAP2K1|MAP3K5|MAPK10|MAP3K3|JUN|MAP3K1|FOXO3|FRS2|PLCG2	1982605	1956984|1956264|1957710|1956720|1956684|1956531|1956840|1956600|1956297|1956810|1955952|1956207|1957410|1957260|1957362	0.00012		hsa04722	0.274473	0	Cholangiocyte 2
54	10	KEGG Pathways		Fatty acid metabolism	0.0019	ACAT1|ACAA2|ACAA1|ACSL4|ELOVL2|ACADSB|SCP2|PTPLB|ACSL1|ELOVL7	1982605	1957719|1957464|1956162|1956825|1957776|1956165|1956972|1955553|1955706|1957266	0.00015		hsa01212	0.272125	0	Cholangiocyte 2
147	17	KEGG Pathways		Phospholipase D signaling pathway	0.0023	RRAS2|RHEB|PIK3R3|AKT3|MAP2K1|PLCB1|PLD1|GRM8|FYN|CYTH1|AGT|PIP5K1A|PPAP2B|PDGFD|AGTR1|PDGFC|PLCG2	1982605	1955481|1957302|1956720|1956684|1956840|1955823|1957110|1956477|1957839|1956063|1957071|1956129|1955472|1955454|1955517|1955751|1957362	0.00019		hsa04072	0.263827	0	Cholangiocyte 2
96	13	KEGG Pathways		Prostate cancer	0.003	CCND1|PIK3R3|AKT3|IGF1R|MAP2K1|CREB5|ZEB1|AR|PDGFD|TMPRSS2|FGFR1|FGFR2|PDGFC	1982605	1956786|1956720|1956684|1956792|1956840|1956672|1957401|1957530|1955454|1956189|1956219|1956105|1955751	0.00027		hsa05215	0.252288	0	Cholangiocyte 2
127	15	KEGG Pathways		FoxO signaling pathway	0.0039	CCND1|G6PC|PIK3R3|AKT3|STAT3|IGF1R|PRKAG2|MAP2K1|HOMER2|PCK1|MAPK10|SGK3|NLK|FOXO3|SOD2	1982605	1956786|1956894|1956720|1956684|1956606|1956792|1957590|1956840|1955595|1955631|1956297|1956960|1956300|1957410|1956291	0.00036		hsa04068	0.240894	0	Cholangiocyte 2
355	29	KEGG Pathways		Alzheimer disease	0.0043	XBP1|GAPDH|ATP5E|LRP6|PIK3R3|AKT3|CALM2|CACNA1D|CAPN2|MAP2K1|KIF5B|BACE2|PLCB1|FZD6|MAP3K5|MAPK10|MT-CO1|MT-ND6|MT-ND4L|MT-ND5|MT-CO2|MT-ND4|MT-ND2|MT-ND3|MT-ATP8|ATF6|UQCRQ|PPP3CB|COX4I1	1982605	1957851|1956096|1956615|1956447|1956720|1956684|1956531|1955850|1957800|1956840|1957341|1957116|1955823|1957596|1956600|1956297|1957365|1955805|1957236|1955535|1955895|1957242|1956516|1956201|1956621|1957194|1955511|1956450|1955889	0.0004		hsa05010	0.236653	0	Cholangiocyte 2
90	12	KEGG Pathways		Fc gamma R-mediated phagocytosis	0.0051	ARPC3|PIK3R3|AKT3|MAP2K1|PRKCB|PLD1|PIP5K1A|PPAP2B|INPP5D|PTPRC|MYO10|PLCG2	1982605	1956648|1956720|1956684|1956840|1957125|1957110|1956129|1955472|1956636|1955910|1957107|1957362	0.00051		hsa04666	0.229243	0	Cholangiocyte 2
107	13	KEGG Pathways		Insulin resistance	0.0062	G6PC|PIK3R3|AKT3|STAT3|PRKAG2|PRKCB|MLXIP|PCK1|SREBF1|CREB5|MAPK10|AGT|PPP1CB	1982605	1956894|1956720|1956684|1956606|1957590|1957125|1957518|1955631|1957176|1956672|1956297|1957071|1956378	0.00068		hsa04931	0.220761	0	Cholangiocyte 2
69	10	KEGG Pathways		Prolactin signaling pathway	0.0073	CCND1|PIK3R3|AKT3|STAT3|MAP2K1|FOS|MAPK10|STAT1|FOXO3|ESR1	1982605	1956786|1956720|1956684|1956606|1956840|1956978|1956297|1956069|1957410|1956642	0.00083		hsa04917	0.213668	0	Cholangiocyte 2
69	10	KEGG Pathways		Adipocytokine signaling pathway	0.0073	G6PC|AKT3|STAT3|PRKAG2|PCK1|ACSL4|ADIPOR2|MAPK10|TNFRSF1B|ACSL1	1982605	1956894|1956684|1956606|1957590|1955631|1956825|1956459|1956297|1956903|1955706	0.00083		hsa04920	0.213668	0	Cholangiocyte 2
128	14	KEGG Pathways		Dopaminergic synapse	0.0092	AKT3|PPP2R3A|CALM2|CACNA1D|PRKCB|FOS|KIF5B|PLCB1|CREB5|MAPK10|CACNA1A|GNG7|PPP3CB|PPP1CB	1982605	1956684|1957686|1956531|1955850|1957125|1956978|1957341|1955823|1956672|1956297|1957512|1955826|1956450|1956378	0.0011		hsa04728	0.203621	0	Cholangiocyte 2
101	12	KEGG Pathways		T cell receptor signaling pathway	0.01	LCP2|NCK2|PIK3R3|AKT3|MAP2K1|FOS|MALT1|FYN|MAPK10|JUN|PPP3CB|PTPRC	1982605	1956318|1957224|1956720|1956684|1956840|1956978|1957404|1957839|1956297|1955952|1956450|1955910	0.0013		hsa04660	0.2	0	Cholangiocyte 2
209	19	KEGG Pathways		Regulation of actin cytoskeleton	0.01	ITGB8|ARPC3|ACTN4|RRAS2|ITGAV|PIK3R3|TIAM1|MAP2K1|FGFR3|ENAH|PIP5K1A|ARHGEF7|PDGFD|PPP1CB|ITGB1|FGFR1|SPATA13|FGFR2|PDGFC	1982605	1955775|1956648|1956504|1955481|1957815|1956720|1955436|1956840|1956420|1956669|1956129|1955469|1955454|1956378|1957296|1956219|1956768|1956105|1955751	0.0013		hsa04810	0.2	0	Cholangiocyte 2
147	15	KEGG Pathways		Adrenergic signaling in cardiomyocytes	0.0103	AKT3|PPP2R3A|CREM|CALM2|CACNA1D|ADRA1B|PLCB1|CACNA2D1|CREB5|TPM1|AGT|ADRA1A|PPP1CB|SLC8A1|AGTR1	1982605	1956684|1957686|1956183|1956531|1955850|1956759|1955823|1956876|1956672|1957077|1957071|1957662|1956378|1957014|1955517	0.0014		hsa04261	0.198716	0	Cholangiocyte 2
133	14	KEGG Pathways		Vascular smooth muscle contraction	0.0104	CALM2|CACNA1D|MAP2K1|PRKCB|ADRA1B|PLCB1|AGT|PRKG1|ADRA1A|PPP1CB|PLA2G2A|CALCRL|AGTR1|MYL6	1982605	1956531|1955850|1956840|1957125|1956759|1955823|1957071|1956543|1957662|1956378|1955865|1957050|1955517|1956795	0.0015		hsa04270	0.198297	0	Cholangiocyte 2
118	13	KEGG Pathways		Growth hormone synthesis, secretion and action	0.0104	PIK3R3|AKT3|STAT3|CACNA1D|MAP2K1|PRKCB|FOS|PLCB1|CREB5|MAPK10|STAT1|MAP3K1|PLCG2	1982605	1956720|1956684|1956606|1955850|1956840|1957125|1956978|1955823|1956672|1956297|1956069|1956207|1957362	0.0015		hsa04935	0.198297	0	Cholangiocyte 2
78	10	KEGG Pathways		B cell receptor signaling pathway	0.0121	PIK3R3|AKT3|MAP2K1|PRKCB|FOS|MALT1|JUN|PPP3CB|INPP5D|PLCG2	1982605	1956720|1956684|1956840|1957125|1956978|1957404|1955952|1956450|1956636|1957362	0.0019		hsa04662	0.191721	0	Cholangiocyte 2
218	19	KEGG Pathways		Shigellosis	0.0122	ARPC3|C3|ACTN4|PIK3R3|AKT3|RPS27A|IL18|CAPN2|BCL2L1|MALT1|PLCB1|HKDC1|MAPK10|CYTH1|JUN|ITGB1|UBE2D2|FOXO3|PLCG2	1982605	1956648|1956555|1956504|1956720|1956684|1956945|1957161|1957800|1956366|1957404|1955823|1957347|1956297|1956063|1955952|1957296|1956474|1957410|1957362	0.002		hsa05131	0.191364	0	Cholangiocyte 2
41	7	KEGG Pathways		Fat digestion and absorption	0.0128	ABCG5|ACAT1|ABCG8|FABP1|PPAP2B|ABCA1|PLA2G2A	1982605	1955931|1957719|1956588|1957011|1955472|1957086|1955865	0.0022		hsa04975	0.189279	0	Cholangiocyte 2
66	9	KEGG Pathways		Amphetamine addiction	0.0128	FOSB|CALM2|CACNA1D|PRKCB|FOS|CREB5|JUN|PPP3CB|PPP1CB	1982605	1956507|1956531|1955850|1957125|1956978|1956672|1955952|1956450|1956378	0.0022		hsa05031	0.189279	0	Cholangiocyte 2
44	7	KEGG Pathways		Carbohydrate digestion and absorption	0.0165	G6PC|PIK3R3|AKT3|CACNA1D|PRKCB|PLCB1|HKDC1	1982605	1956894|1956720|1956684|1955850|1957125|1955823|1957347	0.0031		hsa04973	0.178252	0	Cholangiocyte 2
99	11	KEGG Pathways		Chagas disease	0.017	SERPINE1|C3|SMAD2|PIK3R3|AKT3|FOS|C1QB|PLCB1|MAPK10|JUN|C1QA	1982605	1956360|1956555|1957329|1956720|1956684|1956978|1957380|1955823|1956297|1955952|1955946	0.0032		hsa05142	0.176955	0	Cholangiocyte 2
130	13	KEGG Pathways		Oxidative phosphorylation	0.0173	ATP5E|MT-CO1|MT-ND6|MT-ND4L|MT-ND5|MT-CO2|MT-ND4|MT-ND2|MT-ND3|MT-ATP8|ATP6V1G1|UQCRQ|COX4I1	1982605	1956615|1957365|1955805|1957236|1955535|1955895|1957242|1956516|1956201|1956621|1957593|1955511|1955889	0.0033		hsa00190	0.176195	0	Cholangiocyte 2
46	7	KEGG Pathways		Valine, leucine and isoleucine degradation	0.0185	ACAT1|ACAA2|BCKDHB|HMGCS1|ACAA1|ACADSB|AOX1	1982605	1957719|1957464|1955733|1957074|1956162|1956165|1956987	0.0039		hsa00280	0.173283	0	Cholangiocyte 2
132	13	KEGG Pathways		Apoptosis	0.0185	CTSH|PIK3R3|AKT3|CAPN2|MAP2K1|BCL2L1|FOS|CTSL|MAP3K5|MAPK10|MCL1|JUN|SPTAN1	1982605	1955853|1956720|1956684|1957800|1956840|1956366|1956978|1957854|1956600|1956297|1956900|1955952|1957287	0.0038		hsa04210	0.173283	0	Cholangiocyte 2
101	11	KEGG Pathways		Glucagon signaling pathway	0.0185	G6PC|AKT3|CALM2|PRKAG2|SIK2|PCK1|PLCB1|CREB5|PFKFB1|PPP3CB|FBP1	1982605	1956894|1956684|1956531|1957590|1957653|1955631|1955823|1956672|1956426|1956450|1957035	0.0037		hsa04922	0.173283	0	Cholangiocyte 2
103	11	KEGG Pathways		Parathyroid hormone synthesis, secretion and action	0.0202	EGR1|JUND|LRP6|MAP2K1|PRKCB|FOS|PDE4B|PLCB1|PLD1|CREB5|FGFR1	1982605	1957173|1955412|1956447|1956840|1957125|1956978|1956108|1955823|1957110|1956672|1956219	0.0043		hsa04928	0.169465	0	Cholangiocyte 2
119	12	KEGG Pathways		Thyroid hormone signaling pathway	0.0207	CCND1|ITGAV|RHEB|PIK3R3|AKT3|MAP2K1|PRKCB|GATA4|PLCB1|STAT1|ESR1|PLCG2	1982605	1956786|1957815|1957302|1956720|1956684|1956840|1957125|1957797|1955823|1956069|1956642|1957362	0.0044		hsa04919	0.168403	0	Cholangiocyte 2
75	9	KEGG Pathways		Chemical carcinogenesis	0.0217	CYP3A43|CYP2C9|ADH1B|CYP3A4|UGT2B15|HSD11B1|MGST3|CYP2C8|CYP3A7	1982605	1955940|1955487|1956957|1957386|1956186|1955808|1957548|1957521|1955748	0.0047		hsa05204	0.166354	0	Cholangiocyte 2
154	14	KEGG Pathways		Wnt signaling pathway	0.0229	CCND1|LRP6|PRKCB|CTNND2|PLCB1|PRICKLE1|FZD6|MAPK10|JUN|CCND3|PPP3CB|CHD8|NLK|ZNRF3	1982605	1956786|1956447|1957125|1956192|1955823|1955700|1957596|1956297|1955952|1957623|1956450|1956054|1956300|1956384	0.0052		hsa04310	0.164016	0	Cholangiocyte 2
187	16	KEGG Pathways		Pathogenic Escherichia coli infection	0.0229	ARPC3|GAPDH|NCK2|MYO5C|IL18|CLDN1|CLDN10|FOS|FYN|MAPK10|CYTH1|JUN|ITGB1|SEC24A|RAB1A|MYO10	1982605	1956648|1956096|1957224|1957206|1957161|1955661|1956315|1956978|1957839|1956297|1956063|1955952|1957296|1957572|1956549|1957107	0.005		hsa05130	0.164016	0	Cholangiocyte 2
140	13	KEGG Pathways		Signaling pathways regulating pluripotency of stem cells	0.0251	ID2|SMAD2|PIK3R3|AKT3|STAT3|IGF1R|MAP2K1|ONECUT1|FGFR3|FZD6|FGFR1|FGFR2|SKIL	1982605	1956912|1957329|1956720|1956684|1956606|1956792|1956840|1957782|1956420|1957596|1956219|1956105|1957554	0.0059		hsa04550	0.160033	0	Cholangiocyte 2
79	9	KEGG Pathways		Peroxisome	0.0259	AGPS|AGXT|ACAA1|ACSL4|ABCD3|SCP2|HAO1|ACSL1|SOD2	1982605	1957467|1957320|1956162|1956825|1955793|1956972|1957029|1955706|1956291	0.0064		hsa04146	0.15867	0	Cholangiocyte 2
66	8	KEGG Pathways		Fc epsilon RI signaling pathway	0.0279	LCP2|PIK3R3|AKT3|MAP2K1|FYN|MAPK10|INPP5D|PLCG2	1982605	1956318|1956720|1956684|1956840|1957839|1956297|1956636|1957362	0.0071		hsa04664	0.15544	0	Cholangiocyte 2
128	12	KEGG Pathways		Relaxin signaling pathway	0.0289	SMAD2|PIK3R3|AKT3|MAP2K1|FOS|COL4A5|PLCB1|CREB5|MAPK10|JUN|COL4A1|GNG7	1982605	1957329|1956720|1956684|1956840|1956978|1955664|1955823|1956672|1956297|1955952|1957143|1955826	0.0075		hsa04926	0.15391	0	Cholangiocyte 2
145	13	KEGG Pathways		Retrograde endocannabinoid signaling	0.0294	CACNA1D|PRKCB|PLCB1|MAPK10|CACNA1A|MT-ND6|MT-ND4L|MT-ND5|MT-ND4|MT-ND2|MT-ND3|GABRE|GNG7	1982605	1955850|1957125|1955823|1956297|1957512|1955805|1957236|1955535|1957242|1956516|1956201|1957032|1955826	0.0077		hsa04723	0.153165	0	Cholangiocyte 2
130	12	KEGG Pathways		Fluid shear stress and atherosclerosis	0.0311	CAV2|DUSP1|ITGAV|PIK3R3|AKT3|CALM2|FOS|CTSL|MAP3K5|MAPK10|MGST3|JUN	1982605	1957002|1956438|1957815|1956720|1956684|1956531|1956978|1957854|1956600|1956297|1957548|1955952	0.0083		hsa05418	0.150724	0	Cholangiocyte 2
41	6	KEGG Pathways		Ferroptosis	0.0315	LPCAT3|CP|ACSL4|SLC39A14|TF|ACSL1	1982605	1956678|1956435|1956825|1956675|1957515|1955706	0.0086		hsa04216	0.150169	0	Cholangiocyte 2
69	8	KEGG Pathways		Central carbon metabolism in cancer	0.0326	PIK3R3|AKT3|MAP2K1|FGFR3|HKDC1|PDK1|FGFR1|FGFR2	1982605	1956720|1956684|1956840|1956420|1957347|1956363|1956219|1956105	0.009		hsa05230	0.148678	0	Cholangiocyte 2
149	13	KEGG Pathways		Oxytocin signaling pathway	0.0336	CCND1|CALM2|PRKAG2|CACNA1D|MAP2K1|PRKCB|FOS|PLCB1|CACNA2D1|JUN|PPP3CB|PPP1CB|MYL6	1982605	1956786|1956531|1957590|1955850|1956840|1957125|1956978|1955823|1956876|1955952|1956450|1956378|1956795	0.0094		hsa04921	0.147366	0	Cholangiocyte 2
101	10	KEGG Pathways		Th17 cell differentiation	0.0351	RORA|SMAD2|STAT3|RUNX1|FOS|MAPK10|STAT1|IL6R|JUN|PPP3CB	1982605	1955448|1957329|1956606|1956138|1956978|1956297|1956069|1956498|1955952|1956450	0.01		hsa04659	0.145469	0	Cholangiocyte 2
30	5	KEGG Pathways		Circadian rhythm	0.0351	CRY1|BHLHE40|RORA|PRKAG2|PER1	1982605	1956750|1957233|1955448|1957590|1957722	0.0101		hsa04710	0.145469	0	Cholangiocyte 2
352	24	KEGG Pathways		Amyotrophic lateral sclerosis	0.0351	XBP1|ATP5E|FUS|DNAH5|SLC1A2|BCL2L1|KIF5B|MAP3K5|MT-CO1|MT-ND6|MT-ND4L|MT-ND5|MT-CO2|MT-ND4|MT-ND2|MT-ND3|MT-ATP8|PARK2|ATF6|TNFRSF1B|UQCRQ|PPP3CB|RAB1A|COX4I1	1982605	1957851|1956615|1957533|1956282|1955988|1956366|1957341|1956600|1957365|1955805|1957236|1955535|1955895|1957242|1956516|1956201|1956621|1957083|1957194|1956903|1955511|1956450|1956549|1955889	0.0102		hsa05014	0.145469	0	Cholangiocyte 2
102	10	KEGG Pathways		C-type lectin receptor signaling pathway	0.0362	RRAS2|PIK3R3|AKT3|CALM2|MALT1|MAPK10|STAT1|JUN|PPP3CB|PLCG2	1982605	1955481|1956720|1956684|1956531|1957404|1956297|1956069|1955952|1956450|1957362	0.0107		hsa04625	0.144129	0	Cholangiocyte 2
135	12	KEGG Pathways		Spinocerebellar ataxia	0.0364	XBP1|RORA|PIK3R3|AKT3|PRKCB|KCND3|PLCB1|MAP3K5|MAPK10|CACNA1A|FGF14|RELN	1982605	1957851|1955448|1956720|1956684|1957125|1956333|1955823|1956600|1956297|1957512|1955625|1956093	0.0108		hsa05017	0.14389	0	Cholangiocyte 2
57	7	KEGG Pathways		Endometrial cancer	0.0364	CCND1|CDH1|PIK3R3|AKT3|MAP2K1|FOXO3|CTNNA3	1982605	1956786|1955442|1956720|1956684|1956840|1957410|1955568	0.0108		hsa05213	0.14389	0	Cholangiocyte 2
87	9	KEGG Pathways		Longevity regulating pathway	0.0366	RHEB|PIK3R3|AKT3|IGF1R|PRKAG2|ADIPOR2|CREB5|FOXO3|SOD2	1982605	1957302|1956720|1956684|1956792|1957590|1956459|1956672|1957410|1956291	0.0111		hsa04211	0.143652	0	Cholangiocyte 2
72	8	KEGG Pathways		Glioma	0.0367	CCND1|PIK3R3|AKT3|IGF1R|CALM2|MAP2K1|PRKCB|PLCG2	1982605	1956786|1956720|1956684|1956792|1956531|1956840|1957125|1957362	0.0113		hsa05214	0.143533	0	Cholangiocyte 2
88	9	KEGG Pathways		PD-L1 expression and PD-1 checkpoint pathway in cancer	0.0379	PIK3R3|AKT3|STAT3|MAP2K1|FOS|STAT1|MAP3K3|JUN|PPP3CB	1982605	1956720|1956684|1956606|1956840|1956978|1956069|1956810|1955952|1956450	0.0119		hsa05235	0.142136	0	Cholangiocyte 2
32	5	KEGG Pathways		Starch and sucrose metabolism	0.0395	G6PC|GANC|UGP2|HKDC1|GBE1	1982605	1956894|1956879|1956522|1957347|1955583	0.0127		hsa00500	0.14034	0	Cholangiocyte 2
122	11	KEGG Pathways		Platelet activation	0.04	LCP2|PIK3R3|AKT3|FGB|FGA|PLCB1|FYN|PRKG1|PPP1CB|ITGB1|PLCG2	1982605	1956318|1956720|1956684|1956135|1955727|1955823|1957839|1956543|1956378|1957296|1957362	0.0131		hsa04611	0.139794	0	Cholangiocyte 2
92	9	KEGG Pathways		Circadian entrainment	0.0455	CALM2|CACNA1D|PRKCB|FOS|PER1|PLCB1|NOS1AP|PRKG1|GNG7	1982605	1956531|1955850|1957125|1956978|1957722|1955823|1957257|1956543|1955826	0.0152		hsa04713	0.134199	0	Cholangiocyte 2
125	11	KEGG Pathways		Yersinia infection	0.0455	LCP2|PIK3R3|AKT3|IL18|MAP2K1|FOS|MAPK10|PIP5K1A|JUN|ARHGEF7|ITGB1	1982605	1956318|1956720|1956684|1957161|1956840|1956978|1956297|1956129|1955952|1955469|1957296	0.0153		hsa05135	0.134199	0	Cholangiocyte 2
92	9	KEGG Pathways		Small cell lung cancer	0.0455	CCND1|LAMC1|ITGAV|PIK3R3|AKT3|BCL2L1|COL4A5|COL4A1|ITGB1	1982605	1956786|1955520|1957815|1956720|1956684|1956366|1955664|1957143|1957296	0.0152		hsa05222	0.134199	0	Cholangiocyte 2
93	9	KEGG Pathways		Systemic lupus erythematosus	0.0466	C3|ACTN4|C9|C1QB|C8A|C8B|C1QA|C1S|C1R	1982605	1956555|1956504|1957677|1957380|1957497|1956006|1955946|1956927|1956285	0.0161		hsa05322	0.133161	0	Cholangiocyte 2
145	12	KEGG Pathways		Breast cancer	0.0498	CCND1|JAG1|LRP6|PIK3R3|AKT3|IGF1R|MAP2K1|FOS|FZD6|JUN|FGFR1|ESR1	1982605	1956786|1957557|1956447|1956720|1956684|1956792|1956840|1956978|1957596|1955952|1956219|1956642	0.0175		hsa05224	0.130277	0	Cholangiocyte 2
87	12	KEGG Pathways		Cardiac muscle contraction	0.0018	COX6A1|CACNA1D|FXYD2|TPM4|CACNA2D1|MT-CYB|MT-CO3|RYR2|SLC8A1|COX7C|ATP1A1|COX4I1	2419059	2377394|2376857|2377967|2378102|2376452|2376686|2376995|2377655|2376719|2376842|2377079|2376917	0.00013		hsa04260	0.274473	0	Endothelial
149	15	KEGG Pathways		Oxytocin signaling pathway	0.0049	PRKAG2|CACNA1D|GUCY1A3|ADCY1|FOS|EEF2|PLCB1|CACNA2D1|ACTB|RYR2|PLA2G4A|JUN|PPP1CB|MYL6|ACTG1	2419059	2377700|2376857|2376092|2377661|2376638|2376569|2376809|2376452|2378015|2377655|2377319|2377031|2377727|2376305|2378006	0.00048		hsa04921	0.23098	0	Endothelial
148	14	KEGG Pathways		Non-alcoholic fatty liver disease	0.0101	COX6A1|AKT3|PRKAG2|FOS|MLXIPL|LEPR|SREBF1|ADIPOR2|MT-CYB|MT-CO3|JUN|COX7C|PIK3R1|COX4I1	2419059	2377394|2376119|2377700|2376638|2376806|2377415|2377019|2377916|2376686|2376995|2377031|2376842|2376218|2376917	0.0013		hsa04932	0.199568	0	Endothelial
100	10	KEGG Pathways		Protein digestion and absorption	0.0249	COL1A1|SLC1A1|FXYD2|COL14A1|COL3A1|COL4A1|COL4A3|COL4A4|SLC8A1|ATP1A1	2419059	2376821|2378156|2377967|2376071|2376476|2376950|2376503|2377793|2376719|2377079	0.0042		hsa04974	0.16038	0	Endothelial
63	7	KEGG Pathways		Mitophagy - animal	0.0452	RPS27A|BCL2L1|UBB|JUN|BNIP3L|FOXO3|UBA52	2419059	2376608|2377688|2376164|2377031|2376695|2377406|2377907	0.0095		hsa04137	0.134486	0	Endothelial
122	14	KEGG Pathways		Platelet activation	0.0026	COL1A1|AKT3|GUCY1A3|ADCY1|COL3A1|PLCB1|ACTB|PLA2G4A|PRKG1|APBB1IP|PPP1CB|ITGB1|PIK3R1|ACTG1	2419059	2376821|2376119|2376092|2377661|2376476|2376809|2378015|2377319|2378048|2376389|2377727|2377190|2376218|2378006	0.00022		hsa04611	0.258503	0	Endothelial
33	5	KEGG Pathways		Pentose and glucuronate interconversions	0.0435	UGT2B10|UGT2B7|UGT2B4|UGP2|UGT2B15	2419059	2377973|2377988|2376971|2378012|2377439	0.0088		hsa00040	0.136151	0	Endothelial
36	6	KEGG Pathways		DNA replication	0.0219	LIG1|POLA2|POLA1|RFC3|MCM3|PRIM2	3458175	3435948|3436350|3436086|3436971|3434958|3436863	0.0021		hsa03030	0.165956	0	Hepatocyte 11
38	8	KEGG Pathways		Pyruvate metabolism	0.0149	ALDH2|ACAT1|ACOT12|PCK1|ACAT2|PC|MDH1|ACACA	3037211	2972907|2975211|2972268|2972478|2975256|2972547|2975133|2974797	0.0019		hsa00620	0.182681	0	Hepatocyte 3
10	4	KEGG Pathways		Synthesis and degradation of ketone bodies	0.0275	ACAT1|HMGCS1|ACAT2|HMGCS2	3037211	2975211|2974392|2975256|2975361	0.0043		hsa00072	0.156067	0	Hepatocyte 3
133	10	KEGG Pathways		Vascular smooth muscle contraction	0.0265	PRKCE|ADRA1B|CYP4A11|PRKCH|MYLK|ITPR2|PLA2G2A|PRKCA|MYL6|MYH14	3238875	3219159|3218868|3219048|3219186|3219279|3220398|3219366|3219099|3218910|3220269	0.0037		hsa04270	0.157675	0	Hepatocyte 6
149	10	KEGG Pathways		Necroptosis	0.0388	TNFSF10|STAT3|FTH1|GLUL|STAT2|HSP90AA1|STAT1|HSP90AB1|FTL|BCL2	3238875	3219702|3220392|3218952|3220191|3220059|3219102|3219639|3219612|3219078|3219369	0.0077		hsa04217	0.141117	0	Hepatocyte 6
65	6	KEGG Pathways		Glycolysis / Gluconeogenesis	0.046	ADH1A|GAPDH|G6PC|PCK1|HKDC1|FBP1	3238875	3219795|3219684|3219054|3219039|3219732|3219267	0.0094		hsa00010	0.133724	0	Hepatocyte 6
87	8	KEGG Pathways		Longevity regulating pathway	0.0341	RB1CC1|CAT|PPARGC1A|ADCY1|ADIPOR2|IRS2|FOXO3|SOD2	3284056	3262483|3263332|3263644|3263368|3263617|3263668|3263128|3263317	0.0056		hsa04211	0.146725	0	Hepatocyte 7
355	20	KEGG Pathways		Alzheimer disease	0.0337	RB1CC1|XBP1|GAPDH|PPP3R1|APOE|CHRM3|CACNA1D|BACE2|MAPT|MAP3K5|MT-CO1|MT-ATP6|MT-ND6|MT-ND1|MT-CO3|MT-ATP8|ATF6|IRS2|ATG2A|ITPR2	3284056	3262483|3263860|3262984|3262435|3263083|3262480|3262591|3262627|3263434|3263794|3263050|3262672|3262522|3263365|3262726|3263842|3262765|3263668|3263677|3263806	0.0054		hsa05010	0.147237	0	Hepatocyte 7
135	16	KEGG Pathways		Ubiquitin mediated proteolysis	0.0234	UBE2K|UBE2R2|CBLB|UBE2E1|MID1|UBE2H|PARK2|HERC4|UBE2E2|UBE2G1|UBE2D2|MAP3K1|NEDD4L|FANCL|UBE2E3|HERC1	3514698	3485565|3486486|3485982|3486072|3486588|3484620|3485727|3483999|3483909|3485622|3485016|3484686|3483918|3485490|3485280|3486063	0.0015		hsa04120	0.163078	0	Hepatocyte S1
91	12	KEGG Pathways		TGF-beta signaling pathway	0.0244	MAPK1|ID2|THBS1|SMAD2|PPP2R1B|GREM2|THSD4|BMPR2|LTBP1|BMPR1B|SMAD1|HAMP	3514698	3484278|3485553|3485433|3486021|3486579|3485868|3484026|3484776|3486306|3483738|3486051|3484779	0.0026		hsa04350	0.161261	0	Hepatocyte S1
128	15	KEGG Pathways		Dopaminergic synapse	0.0244	CREB3L3|ITPR1|KIF5B|PPP2R1B|PPP2R2A|CREB3L2|PPP2R5E|CAMK2D|MAOA|CREB5|MAPK10|CACNA1A|ITPR2|PRKCA|GNB1	3514698	3486399|3485745|3486027|3486579|3484398|3484734|3485025|3485601|3484413|3485232|3484773|3486249|3486555|3485559|3484275	0.0023		hsa04728	0.161261	0	Hepatocyte S1
89	12	KEGG Pathways		GnRH signaling pathway	0.0244	MAPK1|SOS2|EGR1|ADCY1|ITPR1|CAMK2D|MAP2K3|MAPK10|MAP3K3|ITPR2|MAP3K1|PRKCA	3514698	3484278|3485082|3485850|3484815|3485745|3485601|3483921|3484773|3485397|3486555|3484686|3485559	0.0022		hsa04912	0.161261	0	Hepatocyte S1
153	16	KEGG Pathways		Cushing syndrome	0.0334	CREB3L3|MAPK1|RASD1|CCND1|AHR|APC|CDK6|TCF7L1|ADCY1|ITPR1|CREB3L2|CAMK2D|CREB5|ITPR2|PBX1|AGTR1	3514698	3486399|3484278|3483825|3485373|3485754|3484086|3484905|3485595|3484815|3485745|3484734|3485601|3485232|3486555|3486453|3483795	0.0048		hsa04934	0.147625	0	Hepatocyte S1
108	12	KEGG Pathways		Serotonergic synapse	0.0483	MAPK1|DUSP1|APP|CYP2C18|ITPR1|MAOA|CACNA1A|CYP2C8|ITPR2|PRKCA|KCNN2|GNB1	3514698	3484278|3484956|3485346|3483714|3485745|3484413|3486249|3486255|3486555|3485559|3484917|3484275	0.0089		hsa04726	0.131605	0	Hepatocyte S1
83	13	KEGG Pathways		ErbB signaling pathway	0.0102	MAPK1|SOS2|NCK2|CBLB|CAMK2D|PTK2|MAPK10|PAK3|NRG2|NRG1|PRKCA|ABL2|PIK3R1	3514698	3484278|3485082|3485916|3485982|3485601|3486033|3484773|3485244|3485436|3484782|3485559|3485121|3485310	0.00042		hsa04012	0.19914	0	Hepatocyte S1
110	14	KEGG Pathways		Cholinergic synapse	0.0236	CREB3L3|MAPK1|ADCY1|ITPR1|CREB3L2|CAMK2D|CREB5|CACNA1A|CHRNA4|ITPR2|BCL2|PRKCA|PIK3R1|GNB1	3514698	3486399|3484278|3484815|3485745|3484734|3485601|3485232|3486249|3484365|3486555|3484230|3485559|3485310|3484275	0.0016		hsa04725	0.162709	0	Hepatocyte S1
66	9	KEGG Pathways		Acute myeloid leukemia	0.0412	MAPK1|SOS2|CCND1|DUSP6|TCF7L1|RUNX1|PPARD|RUNX1T1|PIK3R1	3514698	3484278|3485082|3485373|3484368|3485595|3484605|3485865|3484662|3485310	0.0071		hsa05221	0.13851	0	Hepatocyte S1
55	8	KEGG Pathways		Viral myocarditis	0.0428	CCND1|HLA-DMA|HLA-C|HLA-A|EIF4G3|HLA-B|LAMA2|ABL2	3514698	3485373|3484158|3485385|3484863|3485268|3486591|3486114|3485121	0.0078		hsa05416	0.136856	0	Hepatocyte S1
61	9	KEGG Pathways		Arachidonic acid metabolism	0.0053	CYP4F3|PTGIS|CYP2C9|CYP2B6|PLA2G4A|PLA2G5|GGT5|PLA2G2A|CYP2E1	576146	562736|562502|561944|563210|562662|562906|562702|562370|562892	0.00047		hsa00590	0.227572	0	HSC 1
171	15	KEGG Pathways		Transcriptional misregulation in cancer	0.0116	GADD45B|DDX5|NFKB1|DDB2|MEIS1|FLT1|RUNX1|NFKBIZ|ZBTB16|KDM6A|MLLT3|RUNX1T1|PBX1|ERG|NR4A3	576146	561876|561856|562090|562802|563010|563082|562686|562998|562442|563158|562688|562738|563084|562908|563268	0.0013		hsa05202	0.193554	0	HSC 1
72	8	KEGG Pathways		Melanoma	0.0337	GADD45B|HGF|DDB2|CDH1|PDGFRB|FGF7|PDGFD|PIK3R1	576146	561876|562510|562802|561890|562214|562656|561904|561958	0.0048		hsa05218	0.147237	0	HSC 1
142	12	KEGG Pathways		Phagosome	0.0348	C3|CANX|THBS1|ITGAV|ITGB5|ITGA2|CALR|THBS2|HLA-A|HLA-B|CD36|ACTG1	576146	563166|561854|562072|563206|562828|563228|562406|562300|562942|563232|562098|563138	0.0051		hsa04145	0.145842	0	HSC 1
87	13	KEGG Pathways		Cardiac muscle contraction	0.0049	CACNA1C|FXYD2|CACNB2|TPM4|CACNA2D1|MT-CYB|MT-CO3|RYR2|UQCRQ|SLC8A1|COX7C|ATP1A1|COX4I1	615659	598369|598825|599391|598865|599091|599209|599321|599607|598171|599221|598371|598475|598399	0.0002		hsa04260	0.23098	0	HSC 3
65	10	KEGG Pathways		Cortisol synthesis and secretion	0.0139	CACNA1C|PDE8A|PLCB1|CREB5|PLCB4|CREB1|PBX1|AGTR1|NR4A1|LDLR	615659	598369|598547|598359|598951|599625|599157|599727|598175|599425|598345	0.00087		hsa04927	0.185699	0	HSC 3
96	12	KEGG Pathways		Choline metabolism in cancer	0.0179	PDGFRA|PDGFRB|DGKG|SLC22A3|FOS|SLC22A1|PLA2G4A|JUN|PPAP2B|PDGFD|PDGFC|PLA2G4C	615659	598259|598279|599525|598907|599189|598495|599447|598455|598141|598129|598309|598603	0.0014		hsa05231	0.174715	0	HSC 3
74	9	KEGG Pathways		Pertussis	0.05	NOD1|C5|MAPK14|C4BPB|FOS|C1QB|C4BPA|JUN|C1QA	615659	598921|598317|599769|599743|599189|599459|599715|598455|598447	0.0064		hsa05133	0.130103	0	HSC 3
75	14	KEGG Pathways		Chemical carcinogenesis	0.0038	SULT2A1|CYP3A5|CYP2C9|ADH4|CYP2C18|UGT2B4|GSTA1|CYP3A4|HSD11B1|CYP2C8|CYP2C19|MGST1|CCBL1|CYP3A7	362682	350606|350840|349272|350258|349240|349640|349880|350814|349538|350940|350638|351056|350440|349498	5.6e-05		hsa05204	0.242022	0	hsc/lsec
41	8	KEGG Pathways		Tryptophan metabolism	0.0212	CAT|ACAT1|ALDH3A2|ACMSD|AOX1|CCBL1|IDO2|TDO2	362682	350942|351102|350860|350460|350516|350440|350332|350344	0.0017		hsa00380	0.167366	0	hsc/lsec
94	12	KEGG Pathways		Inflammatory mediator regulation of TRP channels	0.0329	MAPK14|ADCY3|KNG1|ADCY9|ADCY1|PRKCE|TRPM8|PRKCH|MAPK10|CYP2J2|ITPR2|PRKCA	362682	351162|349530|350884|350140|350006|349468|349594|350518|349972|349612|351174|350474	0.0036		hsa04750	0.14828	0	hsc/lsec
135	15	KEGG Pathways		Ubiquitin mediated proteolysis	0.0333	SMURF2|UBE2R2|CBLB|UBB|MID1|UBA6|HUWE1|UBE2H|HERC4|UBE2E2|UBE2D2|NEDD4L|UBE2E3|HERC1|UBR5	362682	350078|351128|350766|350316|351194|350118|349308|349864|349424|349350|350108|349364|350318|350802|349732	0.0041		hsa04120	0.147756	0	hsc/lsec
108	13	KEGG Pathways		Serotonergic synapse	0.0333	CYP2C9|CACNA1C|APP|CYP2C18|KCND2|CACNA1A|CYP2J2|CYP2C8|CYP2C19|ITPR2|PRKCA|KCNN2|GNB1	362682	349272|349572|350354|349240|350220|350936|349612|350940|350638|351174|350474|350050|349642	0.004		hsa04726	0.147756	0	hsc/lsec
30	6	KEGG Pathways		Glyoxylate and dicarboxylate metabolism	0.0427	CAT|ACAT1|AGXT|GLUL|GRHPR|GLDC	362682	350942|351102|350780|351068|350186|351156	0.0057		hsa00630	0.136957	0	hsc/lsec
30	6	KEGG Pathways		Circadian rhythm	0.0427	NR1D1|BHLHE40|RORA|PRKAG2|NPAS2|PER3	362682	350560|350700|349252|350988|350618|350998	0.0057		hsa04710	0.136957	0	hsc/lsec
101	12	KEGG Pathways		Glucagon signaling pathway	0.0431	G6PC|CPT1A|PDE3B|PRKAG2|SIK2|PCK1|CREB3L2|CREB5|FOXO1|PHKA2|ITPR2|PPARA	362682	350444|351118|350174|350988|351032|349390|349956|350290|351098|349522|351174|349546	0.0061		hsa04922	0.136552	0	hsc/lsec
89	11	KEGG Pathways		Morphine addiction	0.0445	ADCY3|PDE3B|ADCY9|ADCY1|PDE7B|PDE4D|CACNA1A|PRKCA|PDE1A|PDE10A|GNB1	362682	349530|350174|350140|350006|350958|350916|350936|350474|350394|350392|349642	0.0065		hsa05032	0.135164	0	hsc/lsec
91	11	KEGG Pathways		TGF-beta signaling pathway	0.0497	ID2|THBS1|SMURF2|PPP2R1B|GREM2|FBN1|THSD4|BMP5|BMPR1A|BMPR1B|HAMP	362682	350470|350400|350078|351186|350666|351160|349448|349774|349630|349256|349974	0.0075		hsa04350	0.130364	0	hsc/lsec
49	11	KEGG Pathways		Cysteine and methionine metabolism	0.004	AGXT2|CDO1|BHMT2|SDS|BHMT|MAT2A|TAT|GOT1|CTH|MAT1A|CCBL1	362682	350754|350454|350366|350520|351136|350376|350426|350848|350712|350374|350440	8.37e-05		hsa00270	0.239794	0	hsc/lsec
17	6	KEGG Pathways		Primary bile acid biosynthesis	0.0119	CYP27A1|BAAT|CYP39A1|SCP2|AKR1C4|HSD17B4	362682	350654|349614|350714|350508|350012|350148	0.00049		hsa00120	0.192445	0	hsc/lsec
36	8	KEGG Pathways		Alanine, aspartate and glutamate metabolism	0.014	AGXT2|AGXT|GLUL|GLS|GOT1|ASS1|ALDH4A1|CPS1	362682	350754|350780|351068|350598|350848|350644|350986|349482	0.00082		hsa00250	0.185387	0	hsc/lsec
46	8	KEGG Pathways		Valine, leucine and isoleucine degradation	0.0316	AGXT2|ACAT1|ACAA2|HADHB|ALDH3A2|ACADSB|HMGCS2|AOX1	362682	350754|351102|350888|350430|350860|349890|351190|350516	0.0032		hsa00280	0.150031	0	hsc/lsec
82	11	KEGG Pathways		Insulin secretion	0.0329	ADCY3|CACNA1C|KCNMA1|ADCY9|ADCY1|CREB3L2|CREB5|RYR2|RAPGEF4|PRKCA|KCNN2	362682	349530|349572|349352|350140|350006|349956|350290|350964|349954|350474|350050	0.0037		hsa04911	0.14828	0	hsc/lsec
59	9	KEGG Pathways		Steroid hormone biosynthesis	0.0333	HSD17B2|CYP3A5|SRD5A1|UGT2B4|CYP3A4|HSD11B1|AKR1C4|HSD17B6|CYP3A7	362682	350852|350840|350934|349640|350814|349538|350012|350182|349498	0.004		hsa00140	0.147756	0	hsc/lsec
64	13	KEGG Pathways		Drug metabolism - cytochrome P450	2.01e-05	ADH1A|FMO5|ADH4|UGT2B4|CYP2B6|GSTA1|CYP3A4|UGT2B15|CYP2C8|AOX1|MGST1|ADH1C|MGST2	10873	947|731|1469|711|1435|949|931|985|1107|509|1267|455|513	5.38e-07		hsa00982	0.46968	0	LSEC 1
65	10	KEGG Pathways		Glycolysis / Gluconeogenesis	0.0014	ADH1A|GAPDH|TPI1|ENO1|G6PC|ADH4|PCK1|ALDOB|FBP1|ADH1C	10873	947|867|1031|663|391|1469|377|609|561|455	9.07e-05		hsa00010	0.285387	0	LSEC 1
94	10	KEGG Pathways		Inflammatory mediator regulation of TRP channels	0.0101	PIK3R3|KNG1|PRKCE|CYP4A11|PLCB1|MAPK10|GNAS|ITPR2|IL1R1|PLCG2	10873	229|1021|495|383|587|1099|741|1427|437|911	0.0013		hsa04750	0.199568	0	LSEC 1
48	7	KEGG Pathways		Vibrio cholerae infection	0.0104	CFTR|SLC12A2|PDIA4|ATP6V0C|ACTB|GNAS|PLCG2	10873	201|1215|573|277|1365|741|911	0.0014		hsa05110	0.198297	0	LSEC 1
140	12	KEGG Pathways		Signaling pathways regulating pluripotency of stem cells	0.0154	ID2|PIK3R3|LIFR|AKT3|STAT3|IGF1R|ONECUT1|JAK1|IL6ST|KAT6A|FGFR1|FGFR2	10873	445|229|1263|187|1425|271|1373|1071|1029|987|1037|873	0.0025		hsa04550	0.181248	0	LSEC 1
69	8	KEGG Pathways		Prolactin signaling pathway	0.0154	PIK3R3|AKT3|STAT3|SLC2A2|MAPK10|STAT1|FOXO3|SHC1	10873	229|187|1425|1467|1099|843|955|707	0.0024		hsa04917	0.181248	0	LSEC 1
17	4	KEGG Pathways		Phenylalanine metabolism	0.0194	MIF|HPD|TAT|PAH	10873	169|547|353|1161	0.0034		hsa00360	0.17122	0	LSEC 1
130	11	KEGG Pathways		Autophagy - animal	0.0217	CTSD|WIPI1|PIK3R3|AKT3|IGF1R|LAMP1|CTSB|MAPK10|BCL2|PRAP1|HIF1A	10873	759|1349|229|187|271|1265|893|1099|645|1353|553	0.004		hsa04140	0.166354	0	LSEC 1
20	4	KEGG Pathways		One carbon pool by folate	0.0257	MTHFD1|ALDH1L1|FTCD|MTHFD2L	10873	221|1227|697|869	0.0056		hsa00670	0.159007	0	LSEC 1
11	3	KEGG Pathways		Ubiquinone and other terpenoid-quinone biosynthesis	0.0324	HPD|TAT|VKORC1	10873	547|353|1259	0.008		hsa00130	0.148945	0	LSEC 1
144	11	KEGG Pathways		Gastric cancer	0.0324	FGF23|LRP6|CDH1|PIK3R3|AKT3|RARB|BCL2|CTNNA3|SHC1|FGFR2|ABCB1	10873	579|1271|185|229|187|1403|645|279|707|873|627	0.0081		hsa05226	0.148945	0	LSEC 1
38	5	KEGG Pathways		Pyruvate metabolism	0.0372	ACAT1|ACOT12|PCK1|PC|MDH1	10873	1313|211|377|453|1251	0.0096		hsa00620	0.142946	0	LSEC 1
54	6	KEGG Pathways		Regulation of lipolysis in adipocytes	0.0374	PIK3R3|AKT3|PDE3B|INSR|GNAS|TSHR	10873	229|187|1389|891|741|397	0.0098		hsa04923	0.142713	0	LSEC 1
149	11	KEGG Pathways		Necroptosis	0.0384	STAT3|FTH1|CAPN2|HSP90AA1|JAK1|MAPK10|STAT1|HSP90AB1|FTL|BCL2|PPIA	10873	1425|301|1417|451|1071|1099|843|827|411|645|253	0.0102		hsa04217	0.141567	0	LSEC 1
94	8	KEGG Pathways		Progesterone-mediated oocyte maturation	0.0454	PIK3R3|AKT3|IGF1R|PDE3B|HSP90AA1|MAPK10|HSP90AB1|CPEB3	10873	229|187|271|1389|451|1099|827|857	0.0128		hsa04914	0.134294	0	LSEC 1
95	8	KEGG Pathways		Endocrine resistance	0.047	PIK3R3|AKT3|IGF1R|MAPK10|GNAS|NOTCH4|BCL2|SHC1	10873	229|187|271|1099|741|1311|645|707	0.0136		hsa01522	0.13279	0	LSEC 1
74	9	KEGG Pathways		Pertussis	0.0215	C4BPB|SERPING1|ITGA5|MAPK10|GNAI3|C1QA|C1S|CFL1|TRAF6	178170	167548|166476|166098|166660|167290|166428|167050|166074|166906	0.0035		hsa05133	0.166756	0	LSEC 2
153	14	KEGG Pathways		Cushing syndrome	0.0216	APC|SCARB1|LEF1|CACNA1C|EGFR|TCF7L1|ADCY9|PLCB1|CREB5|GNAI3|PLCB4|AGTR1|FZD4|LDLR	178170	166272|167022|167144|166342|167286|167064|166788|166324|166904|167290|167428|166122|166668|166306	0.0037		hsa04934	0.166555	0	LSEC 2
209	17	KEGG Pathways		Salmonella infection	0.0239	TNFRSF1A|GAPDH|LEF1|TNFRSF10B|TCF7L1|HSP90B1|HSP90AA1|ANXA2|ACTB|MAPK10|CYTH1|HSP90AB1|TXN|PODXL|SNX9|BCL2|TRAF6	178170	166764|166518|167144|166554|167064|166736|167044|167052|167564|166660|166502|166490|167186|166956|167504|166360|166906	0.0045		hsa05132	0.16216	0	LSEC 2
187	15	KEGG Pathways		Pathogenic Escherichia coli infection	0.0371	TNFRSF1A|GAPDH|NCK2|MYO5C|GNA12|TNFRSF10B|BAIAP2|MYO1D|OCLN|ACTB|MAPK10|CYTH1|MYO5A|IL1R1|TRAF6	178170	166764|166518|167234|167220|166504|166554|166088|166850|167038|167564|166660|166502|167196|167042|166906	0.0083		hsa05130	0.143063	0	LSEC 2
154	14	KEGG Pathways		Wnt signaling pathway	0.0219	TBL1X|PPP3R1|APC|LRP6|INVS|LEF1|TCF7L1|CTNND2|PLCB1|MAPK10|PLCB4|PPP3CA|DAAM1|FZD4	178170	166974|166268|166272|166750|166692|167144|167064|166604|166324|166660|167428|166758|166772|166668	0.0039		hsa04310	0.165956	0	LSEC 2
82	10	KEGG Pathways		Colorectal cancer	0.0154	GADD45B|APC|PIK3R3|LEF1|EGFR|TCF7L1|TGFBR2|MAPK10|BCL2L11|BCL2	178170	166076|166272|166938|167144|167286|167064|166842|166660|167172|166360	0.0021		hsa05210	0.181248	0	LSEC 2
101	16	KEGG Pathways		NF-kappa B signaling pathway	0.0041	GADD45B|NFKBIA|LBP|BLNK|NFKB1|ICAM1|ATM|VCAM1|BCL2L1|CFLAR|TLR4|BCL2|IL1R1|CXCL2|ERC1|TNFAIP3	106091	90035|90289|90849|90051|90193|90175|90653|91627|90843|92057|91029|90445|91353|90185|90725|91905	0.00026		hsa04064	0.238722	0	LSEC 5
112	17	KEGG Pathways		TNF signaling pathway	0.0041	NFKBIA|NFKB1|ATF2|ICAM1|VCAM1|JUNB|CEBPB|CFLAR|CREB3L2|SOCS3|CREB5|MAP3K5|CXCL2|PIK3R1|RPS6KA5|VEGFC|TNFAIP3	106091	90289|90193|91755|90175|91627|91319|90075|92057|90771|91489|91147|91075|90185|91205|91543|91777|91905	0.00026		hsa04668	0.238722	0	LSEC 5
204	23	KEGG Pathways		Human immunodeficiency virus 1 infection	0.0131	NFKBIA|NFKB1|FBXW11|PAK1|ATM|CRK|BCL2L1|ITPR1|PAK2|TBK1|TLR4|HLA-E|CUL5|PPP3CB|PPP3CA|NFATC2|HLA-A|PTK2B|PPP3CC|BCL2|NFATC1|PIK3R1|GNB1	106091	90289|90193|90453|91795|90653|91027|90843|91503|91651|91275|91029|91525|90405|90937|90949|92149|90865|90915|90923|90445|92125|91205|90481	0.0012		hsa05170	0.188273	0	LSEC 5
87	13	KEGG Pathways		Longevity regulating pathway	0.0142	NFKB1|RHEB|ATF2|IGF1R|INSR|ADCY4|CREB3L2|ADIPOR2|CREB5|FOXO1|FOXO3|PIK3R1|SOD2	106091	90193|91689|91755|91249|90627|90835|90771|90959|91147|92029|91785|91205|90807	0.0015		hsa04211	0.184771	0	LSEC 5
78	12	KEGG Pathways		B cell receptor signaling pathway	0.0144	NFKBIA|BLNK|NFKB1|PIK3AP1|PPP3CB|PPP3CA|NFATC2|PPP3CC|RASGRP3|NFATC1|INPP5D|PIK3R1	106091	90289|90051|90193|90903|90937|90949|92149|90923|91377|92125|91117|91205	0.0018		hsa04662	0.184164	0	LSEC 5
241	25	KEGG Pathways		Endocytosis	0.0153	VPS4A|SMURF2|ARFGAP3|IGF1R|ASAP2|ZFYVE9|PRKCI|SMAD3|CAV1|RNF41|PLD1|TGFBR2|CYTH1|MVB12B|PIP5K1A|ARFGEF2|SMAP2|HLA-E|SNX2|HLA-A|NEDD4L|FGFR2|IST1|RABEP1|CLTC	106091	91921|90929|91729|91249|91397|90983|90069|91521|90781|91587|91505|91079|90593|91493|90659|91703|92145|91525|90291|90865|90195|90623|92005|91563|91237	0.0021		hsa04144	0.181531	0	LSEC 5
159	18	KEGG Pathways		Hepatitis B	0.022	NFKBIA|NFKB1|ATF2|STAT5B|CREB3L2|TBK1|SMAD3|CREB5|TGFBR2|STAT1|TLR4|HSPG2|NFATC2|PTK2B|BCL2|DDX3X|NFATC1|PIK3R1	106091	90289|90193|91755|90165|90771|91275|91521|91147|91079|90599|91029|91891|92149|90915|90445|91101|92125|91205	0.0037		hsa05161	0.165758	0	LSEC 5
23	6	KEGG Pathways		Proximal tubule bicarbonate reclamation	0.0036	GLUD1|FXYD2|AQP1|PCK1|SLC4A4|MDH1	2571867	2536437|2536392|2536146|2535000|2535978|2536263	0.00017		hsa04964	0.24437	0	Macro 2
26	6	KEGG Pathways		Ascorbate and aldarate metabolism	0.0045	ALDH2|UGT2B10|UGT2B7|UGT2B4|UGT2B15|RGN	2571867	2535486|2536398|2536413|2535468|2535900|2535933	0.00031		hsa00053	0.234679	0	Macro 2
187	15	KEGG Pathways		Pathogenic Escherichia coli infection	0.0111	MYH9|GAPDH|GNA12|NCKAP1L|HCLS1|MYO1F|ACTB|MAPK10|MYO1B|MYO5A|TMBIM6|MYO10|NAIP|ACTG1|CYFIP1	2571867	2535765|2535723|2535684|2534778|2536539|2535231|2536452|2536047|2536248|2535501|2535660|2535336|2536494|2536434|2535714	0.001		hsa05130	0.195468	0	Macro 2
65	8	KEGG Pathways		Glycolysis / Gluconeogenesis	0.0131	ADH1A|GAPDH|TPI1|ALDH2|ADH4|HK3|PCK1|ALDOB	2571867	2535861|2535723|2535954|2535486|2536617|2535153|2535000|2535315	0.0014		hsa00010	0.188273	0	Macro 2
218	16	KEGG Pathways		Shigellosis	0.0149	PFN1|PIK3R3|RPS27A|HK3|BCL2L1|HCLS1|PLCB1|ACTB|MAPK10|BCL2|FOXO3|UBA52|NAIP|UBC|ACTG1|PLCG2	2571867	2535618|2534796|2535108|2535153|2536119|2536539|2535297|2536452|2536047|2535363|2535873|2536335|2536494|2536308|2536434|2535810	0.0017		hsa05131	0.182681	0	Macro 2
109	10	KEGG Pathways		Leukocyte transendothelial migration	0.021	PIK3R3|VCAM1|PRKCB|ITGAL|ACTB|CYBB|CXCL12|CTNNA3|ACTG1|PLCG2	2571867	2534796|2535588|2535378|2534727|2536452|2534988|2535894|2534865|2536434|2535810	0.0028		hsa04670	0.167778	0	Macro 2
149	12	KEGG Pathways		Necroptosis	0.0224	PYGL|STAT3|FTH1|GLUD1|MLKL|HSP90AA1|MAPK10|STAT1|HSP90AB1|FTL|CYBB|BCL2	2571867	2536584|2536545|2534901|2536437|2536071|2535069|2536047|2535687|2535663|2535027|2534988|2535363	0.0031		hsa04217	0.164975	0	Macro 2
100	9	KEGG Pathways		Protein digestion and absorption	0.0321	CPB2|SLC38A2|SLC1A1|FXYD2|COL3A1|SLC7A8|COL4A2|COL4A1|COL23A1	2571867	2536290|2535324|2536566|2536392|2534991|2535852|2535492|2535441|2536503	0.005		hsa04974	0.149349	0	Macro 2
68	7	KEGG Pathways		Non-small cell lung cancer	0.0393	PIK3R3|STAT3|CDK6|PRKCB|EML4|FOXO3|PLCG2	2571867	2534796|2536545|2536197|2535378|2535168|2535873|2535810	0.0067		hsa05223	0.140561	0	Macro 2
149	11	KEGG Pathways		Oxytocin signaling pathway	0.0433	CD38|CACNA1C|PRKCB|EEF2|PLCB1|ACTB|RYR1|GNAS|TRPM2|MYL6|ACTG1	2571867	2536311|2535321|2535378|2535078|2535297|2536452|2534982|2535516|2535147|2534859|2536434	0.0081		hsa04921	0.136351	0	Macro 2
174	15	KEGG Pathways		NOD-like receptor signaling pathway	0.0068	NAMPT|BCL2L1|P2RX7|HSP90AA1|PLCB1|MAPK10|STAT1|HSP90AB1|TXN|CYBB|TRPM2|BCL2|CXCL2|NAIP|TXNIP	2571867	2535195|2536119|2535354|2535069|2535297|2536047|2535687|2535663|2535465|2534988|2535147|2535363|2534931|2536494|2535816	0.00052		hsa04621	0.216749	0	Macro 2
25	5	KEGG Pathways		Fatty acid elongation	0.0149	PTPLAD1|ACAA2|ELOVL2|ECHS1|HADHA	2571867	2534886|2535948|2536455|2535720|2535306	0.0017		hsa00062	0.182681	0	Macro 2
46	6	KEGG Pathways		Malaria	0.0286	THBS1|CD81|VCAM1|SDC2|ITGAL|SDC1	2571867	2534928|2536269|2535588|2535696|2534727|2535825	0.0042		hsa05144	0.154363	0	Macro 2
118	10	KEGG Pathways		Growth hormone synthesis, secretion and action	0.0312	PIK3R3|STAT3|CACNA1C|PRKCB|PLCB1|MAPK10|STAT1|GNAS|PLCG2|GHR	2571867	2534796|2536545|2535321|2535378|2535297|2536047|2535687|2535516|2535810|2535921	0.0047		hsa04935	0.150585	0	Macro 2
34	5	KEGG Pathways		Nicotinate and nicotinamide metabolism	0.034	NAMPT|CD38|NMRK1|AOX1|NNMT	2571867	2535195|2536311|2535756|2535165|2536224	0.0056		hsa00760	0.146852	0	Macro 2
325	19	KEGG Pathways		Human papillomavirus infection	0.0402	VTN|THBS1|PIK3R3|ITGA9|CDK6|TCF7L1|RBPJ|COL4A2|STAT1|GNAS|COL4A1|DLG2|ISG15|SPP1|HLA-A|BCAP31|RELN|HLA-B|MAML2	2571867	2535075|2534928|2534796|2536353|2536197|2535120|2535651|2535492|2535687|2535516|2535441|2536491|2535693|2535132|2536164|2535798|2535717|2536587|2535567	0.0071		hsa05165	0.139577	0	Macro 2
193	13	KEGG Pathways		Calcium signaling pathway	0.0444	CD38|CACNA1C|PRKCB|P2RX7|PLCB1|RYR1|GNAS|PHKA1|ADRA1A|PDGFD|ITPKB|AGTR1|PLCG2	2571867	2536311|2535321|2535378|2535354|2535297|2534982|2535516|2535282|2536275|2534763|2535678|2534835|2535810	0.0085		hsa04020	0.135262	0	Macro 2
54	8	KEGG Pathways		Fatty acid metabolism	0.0061	EHHADH|ACAT1|ACAA2|HADHB|ELOVL2|ACSL3|SCP2|HSD17B4	2635476	2610389|2610155|2609795|2608871|2610230|2609432|2609033|2610185	0.00024		hsa01212	0.221467	0	Macro 3
90	10	KEGG Pathways		Fc gamma R-mediated phagocytosis	0.0083	PRKCB|PRKCE|PLA2G4A|FCGR3A|PPAP2B|SYK|MYO10|ASAP1|HCK|PLA2G4C	2635476	2609267|2609039|2609669|2609222|2608697|2609846|2609210|2609819|2608916|2609699	0.00035		hsa04666	0.208092	0	Macro 3
95	10	KEGG Pathways		Aldosterone synthesis and secretion	0.0108	SCARB1|PRKCB|PRKCE|PRKD1|PLCB1|NR4A2|GNAS|ADCY7|ATP2B1|AGTR1	2635476	2608886|2609267|2609039|2609606|2609174|2609510|2609396|2609777|2609219|2608739	0.00051		hsa04925	0.196658	0	Macro 3
103	10	KEGG Pathways		Parathyroid hormone synthesis, secretion and action	0.0162	EGR1|LRP6|PRKCB|PDE4B|PLCB1|NR4A2|PDE4D|GNAS|ADCY7|BCL2	2635476	2609393|2610098|2609267|2609612|2609174|2609510|2609861|2609396|2609777|2609255	0.00091		hsa04928	0.179048	0	Macro 3
98	9	KEGG Pathways		Pancreatic secretion	0.0311	CFTR|CPB2|RAB11A|PRKCB|PLCB1|GNAS|ADCY7|ATP2B1|SLC4A4	2635476	2608685|2610095|2608712|2609267|2609174|2609396|2609777|2609219|2609825	0.0023		hsa04972	0.150724	0	Macro 3
111	9	KEGG Pathways		Glutamatergic synapse	0.0472	SLC38A2|SLC1A3|PRKCB|PLCB1|PLA2G4A|GNAS|ADCY7|PLA2G4C|GNB1	2635476	2609198|2609918|2609267|2609174|2609669|2609396|2609777|2609699|2609351	0.005		hsa04724	0.132606	0	Macro 3
89	8	KEGG Pathways		Morphine addiction	0.0472	PDE3B|PRKCB|PDE7B|PDE4B|PDE4D|GNAS|ADCY7|GNB1	2635476	2610251|2609267|2609930|2609612|2609861|2609396|2609777|2609351	0.0045		hsa05032	0.132606	0	Macro 3
38	6	KEGG Pathways		Glycine, serine and threonine metabolism	0.0179	DMGDH|SDS|AGXT|GLDC|ALAS1|GATM	1917675	1894512|1894299|1894746|1895493|1895265|1895349	0.00096		hsa00260	0.174715	0	Cholangiocyte 1
26	5	KEGG Pathways		Ascorbate and aldarate metabolism	0.0188	UGT2A3|ALDH2|UGT2B10|UGT2B7|UGT2B15	1917675	1895133|1894518|1895424|1895430|1894914	0.0012		hsa00053	0.172584	0	Cholangiocyte 1
23	4	KEGG Pathways		Proximal tubule bicarbonate reclamation	0.0462	AQP1|GLS|PCK1|SLC4A4	1917675	1895172|1894452|1894173|1894986	0.0051		hsa04964	0.133536	0	Cholangiocyte 1
74	7	KEGG Pathways		Thyroid hormone synthesis	0.0468	TTR|ASGR1|ALB|ASGR2|CREB5|GPX3|TSHR	1917675	1895244|1894095|1894242|1894155|1893888|1893927|1894194	0.0054		hsa04918	0.132975	0	Cholangiocyte 1
182	12	KEGG Pathways		Viral carcinogenesis	0.0468	EIF2AK2|C3|ACTN4|HDAC4|STAT3|CREB5|JUN|CCND3|HLA-A|DDX3X|HLA-B|PIK3R1	1917675	1893969|1895496|1895421|1894182|1895547|1893888|1894557|1895238|1895202|1895577|1895580|1893999	0.0053		hsa05203	0.132975	0	Cholangiocyte 1
95	8	KEGG Pathways		Endocrine resistance	0.0481	JAG1|ABCB11|IGF1R|IGF1|FOS|MAPK10|JUN|PIK3R1	1917675	1895139|1894068|1894047|1895526|1894281|1895064|1894557|1893999	0.0057		hsa01522	0.131785	0	Cholangiocyte 1

## Sheet: Fig 3C-E
Biomarker Data - Initial Discovery Cohort
NTproBNP	pFLT1	pBMP9	age	gender	race	type	mpap	pvr	bmi	meld	cirrhosis	Actual BSA	CO	CI	co_fick	co_td	ci_fick	ci_td
136.23			49	M	W	Cirrhosis			22.81	10	HCV
592.64			54	M	W	Cirrhosis			28.04	11	HCV
242.37	225.6	8.28	58	F	W	Cirrhosis			23.65	9	PBC
354.43			66	M	B	Cirrhosis			24.57	11	HCV
338.23	191.365	8.015	51	M	B	Cirrhosis			43.69	6	NASH
227.615	293.61	43.86	57	F	W	Cirrhosis			31.18	8	EtOH
243.13			65	F	W	Cirrhosis	25	0.5	31.4	11	NASH
587.485			51	F	W	Cirrhosis			27.69	16	EtOH
			48	F	W	Cirrhosis			24.93	7	EtOH
153.04			48	M	W	Cirrhosis			25.37	17	Other
156.775			33	M	W	Cirrhosis			22.2	24	EtOH
465.435			54	M	W	Cirrhosis			33.73	14	NASH
254.585			51	F	W	Cirrhosis			22	13	EtOH
251.65			58	M	W	Cirrhosis			33.4	20	EtOH
264.67			56	M	W	Cirrhosis			25.2	9	EtOH
			66	F	W	Cirrhosis			31.6	9	NASH
214.01			51	M	W	Cirrhosis			28.87	11	EtOH
66.57			57	F	W	Cirrhosis			33.43	29	EtOH
301.46			67	M	W	Cirrhosis			25	11	EtOH
			65	M	W	Cirrhosis			29.8	12	EtOH
			55	F	B	Cirrhosis			33.7	11	EtOH
	381.99	11.915	54	M	W	Cirrhosis			31.32	10	HCV
248.7	99.12	35.04	65	M	B	Cirrhosis			28.08	23	HCV
113.79	155.38	20.4	61	M	W	Cirrhosis			35.19	6	HCV
1.8	235.175	157.36	56	F	B	Cirrhosis			34.44	7	HCV
134.915	158.23	33.79	56	M	W	Cirrhosis			31.51	10	HCV
85.455	380.34	5.16	60	F	W	Cirrhosis	16		23.59	18	HCV
90.93	180.455	28.975	75	F	W	Cirrhosis			37.45	7	HCV
459.68	203.73	6.53	47	M	W	Cirrhosis			26.39	14	HCV
1.8			66	M	W	Cirrhosis			29.13	11	HCV
114.86	42.38	18.65	60	M	W	Cirrhosis			32.01	7	HCV
42.4	137.645	66.47	62	M	B	Cirrhosis			30.91	11	HCV
356.21	423.25	36.035	65	M	B	Cirrhosis			28.07	11	HCV
47.325	131.8	37.03	61	M	B	Cirrhosis			27.46	7	HCV
	151.225	29.62	57	M	W	Cirrhosis			27.24	13	HCV
224.635			50	M	B	Cirrhosis			28.93	8	HCV
142.06	115.535	21.595	63	M	W	Cirrhosis	26	1.49	27.3	10	HCV
289.285	186.255	10.16	55	F	W	Cirrhosis			24.82	16	HCV
94.745	132.955	17.655	52	M	W	Cirrhosis			21.8	8	HCV
334.135	147.475	29.335	56	M	W	Cirrhosis			25.33	11	EtOH
198.445	199.6	6.065	58	M	B	Cirrhosis			15.92	16	EtOH
292.64	93.87	24.78	59	F	W	Cirrhosis			43.31	6	NASH
343.27	167.5	4.96	65	F	W	Cirrhosis	22	1.55	30.14	15	NASH
202.855	133.645	18.14	62	M	W	Cirrhosis			35.58	7	HCV
1.8	141.62	31.14	61	F	W	Cirrhosis			30.65	6	NASH
255.235	147.51	29.075	67	F	W	Cirrhosis			35.73	11	NASH
1.8	168.935	10.28	56	M	W	Cirrhosis			26.73	6	NASH
52.25	113.395	37.865	62	F	W	Cirrhosis			32.9	7	HCV
145.97	127.66	29.32	53	F	W	Cirrhosis			41.2	7	NASH
135.09	139.565	15.065	67	F	W	Cirrhosis			43.86	12	NASH
172.225	247.455	7.535	54	M	W	PoPH	53	10.75	22.4627		none	1.67	4	2.39521	4	4	2.4	2.4
248.7	218.22	31.485	53	M	W	IPAH	54	5.6	29.2703		none	2.3	8.22	3.57391	8.22	8.22	3.57	3.57
522.61	391.12	0.37	57	M	W	PoPH	51	8.04	21.1417		none	1.71	5.6	3.27485	5.6	5.6	3.27	3.27
197.64	276.265	4.12	53	M	W	PoPH	52	4.67	41.1914		none	2.22	7.5	3.37838	7.5	7.5	3.38	3.38
112.69	342.5	28.77	63	F	W	PoPH	53	8.27			none		5.2		5.2	5.2
108.15	421.795	4.26	46	M	W	PoPH	64	7.08			none		6.5		6.5	6.5
266.025	301.34	15.605	45	F	W	PoPH	70	13.25	30.1109		none	1.8	4	2.22222	4	3.63	2.22	2.02
144.67	91.605	1.46	67	F	W	PoPH	41	6.8	29.2822		none	1.84	5.59	3.03804	5.59	5.59	3.04	3.04
271.025	235.365	17.69	61	F	W	PoPH	48	8.49	34.3262		none	2.09	4.83	2.311	4.83	4.83	2.31	2.31
209.455	337.28	16.23	66	M	B	IPAH	36	5.29	41.9753		none	2.50146	5.48	2.19072	5.48	5.48	2.19	2.19
317.01	291.785	24.09	66	F	W	IPAH	39	8.35	30.0354		none	1.57	3.95	2.51592	3.95	3.95	2.52	2.52
308.69	296.185	16.19	71	F	W	PoPH	62	13.47	36.2141		none	2.00103	4.38	2.18887	4.38	4.38	2.19	2.19
144.58	349.545	21.4	64	F	W	PoPH	54	9.77	29.6564		none	3.69878	4.3	1.16255	4.3	4.3	1.16	1.16
171.275	311.405	28.355	55	M	W	IPAH	53	7.64	41.2076		none	2.54737	5.5	2.15909	5.5	5.5	2.16	2.16
305.785	336.595	32.86	57	F	W	IPAH	56	14.94	28.12		none	1.84	2.61	1.41848	2.61	2.61	1.42	1.42
377.53	798.35	7.87	67	M	W	PoPH	58	15.93	28.8642		none	2.05	2.7	1.31707	2.7	2.7	1.32	1.32
134.855	223.015	1.75	60	F	W	PoPH	36	8.28	30.7443		none	1.95838	3.14	1.60336	3.14	3.14	1.6	1.6
181.335	187.64	32.58	53	M	W	PoPH	46	5.28	26.5143		none	1.96848	6.63	3.36809	6.63	6.63	3.37	3.37
200.34	121.61	2.28	53	M	W	PoPH	52	4.13	35.2941		none	2.12372	9.2	4.33203	9.2	9.2	4.33	4.33
162.205	361.475	9.5	58	F	W	PoPH	56	13.31	28.5757		none	1.68	3.08	1.83333	3.08	2.49	1.83	1.48
172.805	423.815	49.855	68	F	W	IPAH	48	6.73	21.5115		none	1.72358	5.5	3.19103	5.5	5.56	3.19	3.23
121.925	643.2	10.21	62	M	W	PoPH	68	10.18	30.6045		none	2.04946	4.91	2.39575	4.91	4.91	2.4	2.4
243.585	176.435	63.09	65	F	W	IPAH	44	7.99	28.5706		none	1.80917	4.38	2.421	4.38	4.53	2.42	2.5
65.01	259.58	33.8	64	F	W	IPAH	60	12.81	26.946		none	1.76478	4.06	2.30057	4.06	4.76	2.3	2.7
187.715	461.955	60.025	65	M	B	IPAH	51	7.98	29.8998		none	2.22043	4.89	2.20228	4.89	4.89	2.2	2.2
109.805	373.2	0.07	63	M	W	PoPH	33	5.2	20.3328		none	1.6831	6.31	3.74903	6.31	5.19	3.75	3.08
170.755	250.93	9.375	63	F	W	PoPH	41	2.8	30.4915		none	2.07	7.8	3.76812	7.8	11.8	3.77	5.7
165.805	268.425	16.02	53	M	W	IPAH	56	7.28	21.5887		none	1.77	6.59	3.72316	6.59	4.5	3.72	2.54
181.205	87.77	14.195	42	F	W	PoPH	36	3.66	32.7133		none	1.9637	6.85	3.48831	6.85	8.48	3.49	4.32
136.305	425.055	6.485	52	M	W	PoPH	58	6.56	40.4407		none	2.41	5.31	2.20332	5.31	6.71	2.2	2.78
333.485	451	2.64	58	F	O	PoPH	56	6.37	25.0139		none	1.63	5.87	3.60123	5.87	6.59	3.6	4.04
58.34	337.4	19.575	57	F	W	PoPH	41	6.21	38.2582		none	2.04899	5.67	2.76722	5.67	4.51	2.77	2.2
393.03	547.51	0.555	61	M	W	PoPH	66	13.77	25.1392		none	1.82153	5.08	2.78886	5.08	4.14	2.79	2.27
313.865	88.505	36.315	71	F	B	PoPH	36	9.75	26.7997		none	1.67509	3.42	2.04168	3.42	2.77	2.04	1.65
232.695	229.525	24.89	64	F	W	PoPH	41	11.67	33.1219		none	1.88	3.3	1.75532	3.3	3	1.76	1.6
239.71	616.29	10.56	53	M	O	PoPH	35	4.47	23.75		none	2.1	6.6	3.14286	6.6	6.27	3.14	2.99
193.775	271.765	2.32	39	M	B	PoPH	61	15.82	29.598		none	1.93	3.81	1.97409	3.81	3.54	1.97	1.83
135.905	577.88	3.64	47	M	W	PoPH	42	9.22	20.5795		none	1.85255	3.85	2.07822	3.85	4.23	2.08	2.28
548.06	223.22	4.665	57	F	W	PoPH	32	6.44	28.4665		none	1.89607	3.91	2.06216	3.91	3.88	2.06	2.05
112.06	345.97	30.26	40	M	W	IPAH	53	10.31	30.8115		none	2.35	4.85	2.06383	4.85	4.85	2.06	2.06
190.975	252.71	9.25	50	M	W	PoPH	57	4.57	38.7728		none	2.61	7.72	2.95785	7.72	8.6	2.96	3.3
74.97	170.89	2.005	60	M	W	PoPH	58	12.57	30.0397		none	2.23	3.82	1.713	3.82	3.82	1.71	1.71
211.835	285.4	2.31	55	F	W	PoPH	46	7.53	22.8512		none	1.53	4.25	2.77778	4.25	4.25	2.78	2.78
335.89	152.89	26.445	57	F	W	PoPH	51	9.79	30.9816		none	2.08	3.37	1.62019	3.37	3.37	1.62	1.62
344.68	66.235	51.22	41	F	B	IPAH	52	7.07	55.3552		none	2.54759	5.66	2.2217	5.66	4.09	2.22	1.61
252.61	408.64	2.78	59	F	W	IPAH	56	8.91	41.9701		none	2.29	5.61	2.44978	5.61	5.61	2.45	2.45
131.215	414.955	41.47	60	M	W	IPAH	68	9.64	40.7213		none	2.47	5.5	2.22672	5.5	5.5	2.23	2.23
242.75	289.05	53.995	52	F	W	PoPH	50	6.86	28.2864		none	1.84611	5.1	2.76257	5.1	6.6	2.76	3.58
106.075	248.52	1.53	49	M	W	PoPH	49	5.37	28.2432		none	2.26	8.2	3.62832	8.2	8.2	3.63	3.63
410.67	201.425	4.095	60	F	W	PoPH	44	6.67	28.2965		none	1.89	5.1	2.69841	5.1	5.1	2.7	2.7
387.25	478.94	23.525	64	M	W	PoPH	30	3.59	28.8171		none	2.05	4.74	2.3122	4.74	4.74	2.31	2.31
156.04	430.495	5.525	62	M	W	PoPH	33	4	32.2853		none	2.21	7	3.16742	7	8	3.17	3.62
91.715	541.02	6.14	56	F	W	PoPH	41	5.74	22.7204		none	1.81036	4.7	2.59616	4.7	4.7	2.6	2.6
517.55	332.585	11.205	56	M	W	PoPH	40	3.75	34.2901		none	2.29545	6.4	2.78813	6.4	5.4	2.79	2.35
164.105	417.655	1.26	51	M	W	PoPH	53	3.65	32.5085		none	2.20484	9.6	4.35406	9.6	9.1	4.35	4.13
270.985	295.715	13.82	60	F	W	PoPH	54	10.77	26.4513		none	1.62336	3.9	2.40243	3.9	3.9	2.4	2.4
80.53	137.5	14.86	63	F	W	PoPH	53	13.24	39.9065		none	1.87592	3.4	1.81245	3.4	5.1	1.81	2.72
347.335	467.305	40.565	40	M	O	IPAH	58	8.88	41.8992		none	2.35	3.38	1.4383	3.38	3.38	1.44	1.44
109.815	627.66	3.42	68	F	W	IPAH	57	16.19	21.644		none	2.33013	2.1	0.901239	2.1	2.1	0.9	0.9
138.435	425.2	1.85	52	M	W	PoPH	47	3.88	31.651		none	2.07858	7.99	3.84397	7.99	7.99	3.84	3.84
125.015	307.5	5.6	59	M	W	PoPH	37	4.22	25.8756		none	2.01	5.69	2.83085	5.69	5.6	2.83	2.79
182.42	289.815	10.975	57	F	W	IPAH	47	7.31	37.6737		none	1.92	5.2	2.70833	5.2	4.3	2.71	2.24
143.855	107.035	8.585	55	F	W	IPAH	39	10.63	24.0887		none	1.64146	3.2	1.94949	3.2	2.82	1.95	1.72
142.515	440.565	6.07	65	F	W	PoPH	58	10.63	32.526		none	2.05	4.42	2.1561	4.42	4.42	2.16	2.16
80.635	330.55	22.375	56	F	W	PoPH	55	14.55	29.6084		none	2.18	3.23	1.48165	3.23	3.23	1.48	1.48
189.345	154.485	19.79	59	M	W	PoPH	57	3.91	40.1235		none	2.45	11	4.4898	11	11	4.49	4.49
135.86	370.48	20.675	65	F	W	PoPH	40	4.59	33.6593		none	2.04	5.23	2.56373	5.23	5.23	2.56	2.56
108.15	376.635	14.23	57	F	W	PoPH	45	7.05	20.8209		none	1.6	4.4	2.75	4.4	4.4	2.75	2.75
136.56	178.23	6.575	68	M	W	PoPH	56	5.58	34.5429		none	2.22	7.53	3.39189	7.53	7.53	3.39	3.39
91.53	231.575	14.11	48	M	W	PoPH	51	8.63	25.9909		none	1.88	5.1	2.71277	5.1	5.1	2.71	2.71
218.855	104.835	19.37	64	M	W	IPAH	39	8.24	29.7576		none	1.9	3.64	1.91579	3.64	3.64	1.92	1.92
219.035	102.96	25.455	63	F	W	IPAH	41	6.91	20.7958		none	1.7	4.92	2.89412	4.92	4.92	2.89	2.89
97.505	289.18	4.515	57	F	W	IPAH	66	14	23.8877		none	1.75923	4	2.27372	4	3.6	2.27	2.05
143.34			55	M	W	PoPH	41	3	27.1616		none	2.22636	11.16	5.01266	11.16	9.66	5.01	4.34
588.195	335.49	23.85	55	F	W	IPAH	48	4.82	34.3679		none	2.06	8.5	4.12621	8.5	8.5	4.13	4.13
100.945	256	8.21	58	M	O	IPAH	39	4.8	27.4145		none	1.98	5.83	2.94444	5.83	5.83	2.94	2.94
130.015	798.015	6.105	64	M	W	PoPH	46	7.75	37.737		none	2.43	4	1.64609	4	4	1.65	1.65
132.32	299.555	23.15	55	F	W	IPAH	52	13.75			none		3.2		3.2	3.2
190.505	399.06	11.805	44	M	W	IPAH	55	5.92	24.1674		none	1.94036	7.1	3.65912	7.1	7.1	3.66	3.66
169.05	196.755	8.63	58	M	W	PoPH	48	8.96	29.8341		none	2.21845	4.8	2.16367	4.8	4.8	2.16	2.16
91.43	938.805	6.405	69	M	W	PoPH	48	4.38	29.8932		none	2.29	6.8	2.96943	6.8	8.9	2.97	3.89
256.545	321.13	42.625	58	F	W	IPAH	47	4.01	49.0173		none	2.15379	9.23	4.28547	9.23	9.23	4.29	4.29
279.685	50.795	46.405	70	M	W	IPAH	44	6.3	25.2523		none	2.11162	5.4	2.55727	5.4	4.6	2.56	2.18
165.43	463.23	12.85	56	F	W	PoPH	60	7.18	46.7917		none	2.14946	6.27	2.91701	6.27	6.27	2.92	2.92
137.585	114.725	2.32	56	M	O	PoPH	46	4.95	22.7204		none	1.81	5.35	2.9558	5.35	7.07	2.96	3.91
187.39	311.635	29.48	63	M	W	PoPH	37	3.16	27.194		none	2.08632	8.27	3.96392	8.27	7.9	3.96	3.79
315.33	255.98	7.56	62	M	O	PoPH	50	17.5	23.9597		none	1.67884	2.4	1.42956	2.4	2.4	1.43	1.43
142.31	179	47.56	70	F	W	IPAH	50	12.22	34.5451		none	2.06558	3.6	1.74285	3.6	3.6	1.74	1.74
177.765	309.98	59.365	65	F	W	PoPH	69	21.03	19.3013		none	1.56932	2.9	1.84794	2.9	2.9	1.85	1.85
65.79	377.385	35.4	64	F	W	IPAH	47	4.75	39.1201		none	2.17045	7.16	3.29886	7.16	7.16	3.3	3.3
134.58	636.685	44.845	52	M	W	IPAH	50	8.57	32.8163		none	2.2	4.2	1.90909	4.2	4.2	1.91	1.91
162.86	309.98	14.655	65	F	W	PoPH	67	19.93	28.9282		none	1.73	3.62	2.09249	3.62	2.91	2.09	1.68
129.465	213.945	24.68	41	M	W	PoPH	62	8.23	36.4456		none	2.1	6.56	3.12381	6.56	6.56	3.12	3.12
277.74			65	F	W	PoPH	43	4.78	30.4015		none	2.2	6.7	3.04545	6.7	6.7	3.05	3.05
160.61	486.65	23.285	56	M	W	IPAH	51	10.34	109.044		none	2.51	3.77	1.50199	3.77	4.31	1.5	1.72
107.825	915.18	7.325	59	M	W	PoPH	53	9.79	38.1102		none	2.46	4.8	1.95122	4.8	4.8	1.95	1.95
108.15	465.37	65.675	48	M	W	IPAH	46	6.04	31.7418		none	2.14	4.97	2.32243	4.97	4.97	2.32	2.32
224.875	359.475	2.405	47	F	W	PoPH	64	13.54	33.1966		none	1.94	4.5	2.31959	4.5	3.84	2.32	1.98
181.615	335.72	53.475	42	F	W	IPAH	50	9.52	33.9178		none	2.04	4.41	2.16176	4.41	5.06	2.16	2.48
138.545	366.99	2.36	62	M	W	PoPH	40	7.33	25.0446		none	2.2	5.01	2.27727	5.01	4.91	2.28	2.23
119.91	69.055	63.54	66	M	W	IPAH	60	8.47	30.5671		none	2.07	6.02	2.90821	6.02	4.63	2.91	2.24
113.005	130.895	7.37	56	M	B	PoPH	50	8.4	33.3301		none	2.27476	5	2.19804	5	5	2.2	2.2
151.565	196.805	17.285	52	M	W	PoPH	33	7.37	19.6781		none	1.86	3.8	2.04301	3.8	3.8	2.04	2.04
107.85	356.575	16.795	47	F	W	PoPH	40	12	23.8751		none	0.87	3	3.44828	3	3	3.45	3.45
130.76	740.015	15.69	66	F	W	PoPH	55	5.97	27.9931		none	1.92	6.7	3.48958	6.7	6.7	3.49	3.49
344.965	165.59	0.81	63	M	W	PoPH	54	4.59	41.3272		none	2.48	9.59	3.86694	9.59	9.59	3.87	3.87
98.66	387.66	19.625	65	M	B	IPAH	48	7.2	30.6939		none	2.09483	5	2.38683	5	5	2.39	2.39
140.965	704.68	2.65	51	F	W	PoPH	50	11.16	24.4922		none	1.67	4.3	2.57485	4.3	4.3	2.57	2.57
144.715	241.69	28.89	46	F	W	IPAH	49	8.95	35.7778		none	1.75	3.8	2.17143	3.8	3.8	2.17	2.17
411.03	210.475	4.35	60	M	W	PoPH	44	5.48	34.8063		none	2.21	6.2	2.80543	6.2	6.3	2.81	2.85
88.215	299.885	137.26	61	F	W	IPAH	42	6.25	32.8125		none	1.87	5.76	3.08021	5.76	4.6	3.08	2.46
96.035	264.91	27.1	62	F	W	PoPH	30	2.8	34.4148		none	2.2	6.78	3.08182	6.78	5.7	3.08	2.59
66.495		38.91	58	F	W	PoPH	39	3.67	25.932		none	1.78	6.27	3.52247	6.27	6.27	3.52	3.52
51.78	628.51	14.41	51	M	W	PoPH	34	3.44	24.1633		none	1.91	6.1	3.19372	6.1	6.1	3.19	3.19
151.39	427.96	5.405	53	F	W	PoPH	62	9.63	27.3403		none	1.6	5.61	3.50625	5.61	5.61	3.51	3.51
295.13	419.485	2.32	48	M	W	PoPH	46	5.26	52.194		none	2.57	6.08	2.36576	6.08	7.19	2.37	2.8
536.6	263.92	22.35	65	M	W	PoPH	55	9.82	28.4301		none	1.98635	4.38	2.20505	4.38	4.38	2.21	2.21
256.73	141.96	3.405	68	M	W	IPAH	43	4.23	31.4102		none	2.47	6.85	2.77328	6.85	8.07	2.77	3.27
61.76	81.385	8.67	45	M	W	IPAH	48	6.9	28.055		none	2.02	5.65	2.79703	5.65	5.45	2.8	2.7
317.795	277.92	38.63	67	M	B	IPAH	55	7.85	29.8437		none	2.17041	5.99	2.75985	5.99	4.97	2.76	2.29

## Sheet: Fig 1B-C
Cells sequened by sample number, disease type, and sex of subject
Sample	458	452	479	566	593	397	455	448	557
Disease	Control	Control	Control	Control	Control	PoPH	PoPH	PoPH	PoPH
Sex	M	M	F	F	M	F	F	F	F
Estimated Cells	8701	9960	9875	11718	10632	7689	5863	10488	12332
